# Supplementary material for: Normalisation against Circadian and Age-Related Disturbances Enables Robust Detection of Gene Expression Changes in Liver of Aged Mice
Source: PLoS One. 2017 Jan 9;12(1):e0169615. doi: 10.1371/journal.pone.0169615 (PMC5222604; doi:10.1371/journal.pone.0169615)
Supplement: S1 Table — (XLS) [file pone.0169615.s005.xls]

## Sheet: Sheet1
Chromosome	Start site	Gene symbol	Function	Counts_3m	Counts_9m	Counts_15m	Counts_21m	3m/3m	9m/3m	15m/3m	21m/3m
3	151100	Eltd1	Signal transduction	22	21	28	8	1	1.29759	3.95455	0.878788		Shown are the chromosome, the transcription start site according to mm9, the gene symbol as well as
13	94944	Lhfpl2	Membrane protein	18	30	22	21	1	2.26562	3.79762	2.81944		the potential function of the identified genes. Furthermore, there are indicated the raw counts at the
2	125685	Cops2	Transcription	56	78	66	36	1	1.89342	3.66199	1.55357		transcriptional start site, and the ratio of the different experiments normalized each against Gapdh
19	4839	Ccs	Superoxide degradation	37	34	42	28	1	1.24916	3.52703	1.82883		and then divided by the value from the young animals (3m). In red is indicated Gapdh (position 1,091),
4	134479	D4Wsu53l	?	28	63	31	27	1	3.05859	3.44005	2.33036		in blue the selected potential marker genes.
2	132078	Pena	Cell cycle	40	53	44	40	1	1.80117	3.41786	2.41667
8	25549	1810011O10Rik	?	57	67	62	62	1	1.59786	3.3797	2.62865
5	77837	Igfbp7	Signal transduction	96	113	104	77	1	1.6001	3.36607	1.93837
9	46076	Apoa5	Lipid metabolism	25	43	27	24	1	2.33812	3.35571	2.32
6	86323	Snrpg	mRNA processing	100	54	107	87	1	0.734062	3.32464	2.1025
7	54007	Saa2	Acute-phase protein	104	127	110	101	1	1.66001	3.2864	2.34696
15	75427	Gpihbp1	Signal transduction	20	31	21	22	1	2.10703	3.2625	2.65833
2	10002	Atp5c1	Oxidative phosphorylation	21	41	22	29	1	2.65402	3.2551	3.3373
19	21347	Zfand5	Signal transduction	23	33	24	42	1	1.95041	3.24224	4.41304
2	34730	D730039F16Rik	?	25	29	26	39	1	1.57687	3.23143	3.77
6	85865	Cml1	Protein modification	65	126	67	111	1	2.6351	3.20275	4.12692
4	62021	Slc31a1	Mineral absorption	42	36	43	30	1	1.16518	3.18112	1.72619
3	35894	Mccc1	Amino acids metabolism	784	898	796	1031	1	1.55704	3.1547	3.17804
4	60736	Mup12	Pheromone binding	220	580	221	216	1	3.58381	3.12127	2.37273
10	51200	Gp49a	?	12	23	12	21	1	2.60547	3.10714	4.22917
13	55423	Prelid1	?	40	35	40	40	1	1.18945	3.10714	2.41667
14	26278	Zmiz1	Transcription	30	36	30	27	1	1.63125	3.10714	2.175
7	127987	Eef2k	Translation	30	36	30	26	1	1.63125	3.10714	2.09444
4	6203	Cyp7a1	Steroid metabolism	27	44	27	19	1	2.21528	3.10714	1.70062
3	87163	Cd5l	Lipid metabolism	229	278	226	228	1	1.65025	3.06644	2.40611
14	56194	Fitm1	Signal transduction	56	48	55	76	1	1.16518	3.05166	3.27976
19	34604	Lipa	Steroid metabolism	48	58	47	35	1	1.64258	3.04241	1.76215
5	87997	Sult1d1	Catecholamine metabolism	32	56	31	45	1	2.37891	3.01004	3.39844
17	80608	Srsf7	mRNA processing	30	48	29	23	1	2.175	3.00357	1.85278
10	62065	Ddx21	mRNA processing	28	26	27	33	1	1.26228	2.99617	2.84821
5	100468	Hnrpdl	mRNA processing	56	62	54	56	1	1.50502	2.99617	2.41667
8	114535	Kars	tRNA processing	23	27	22	21	1	1.59579	2.97205	2.20652
11	109857	Abca8b	ABC transporter	22	21	21	47	1	1.29759	2.96591	5.16288
12	77866	Churc1	Signal transduction	22	53	21	27	1	3.27486	2.96591	2.96591
8	75095	9310011J15Rik	?	21	46	20	17	1	2.97768	2.95918	1.95635
7	52253	Irf3	Signal transduction	41	24	39	60	1	0.795732	2.95557	3.53659
3	95543	Ecm1	Extracellular matrix	183	319	174	204	1	2.36962	2.95433	2.69399
12	56593	Nfkbia	Signal transduction	40	60	38	59	1	2.03906	2.95179	3.56458
10	58904	Oit3	?	194	26	183	213	1	0.182184	2.93096	2.65335
6	47605	Rn4.5s	Ribosome	345	542	323	317	1	2.1356	2.90901	2.22053
2	110146	Bbox1	Amino acids metabolism	58	84	54	62	1	1.96875	2.89286	2.58333
2	144420	Gm561	Mitochondrium	29	24	27	27	1	1.125	2.89286	2.25
13	115608	Mocs2	Folate metabolism	14	37	13	31	1	3.59263	2.8852	5.35119
15	55139	Col14a1	Protein digestion and absorption	28	48	26	30	1	2.33036	2.8852	2.58929
7	4828	Isoc2a	Carbohydrate metabolism	37	40	34	30	1	1.46959	2.85521	1.95946
6	134963	Ddx47	mRNA processing	24	44	22	25	1	2.49219	2.84821	2.51736
1	141755	Cfhr2	Complement and coagulation cascades	147	258	134	122	1	2.38584	2.83236	2.00567
13	56712	Tgfbi	Signal transduction	122	158	111	184	1	1.7605	2.82699	3.64481
10	79712	Nduf57	Oxidative phosphorylation	770	809	700	964	1	1.42823	2.82468	3.02554
7	53998	Saa1	Acute-phase protein	195	159	176	143	1	1.10841	2.8044	1.77222
10	80642	Ecf2	?	543	704	485	658	1	1.76243	2.77526	2.92848
4	97444	Nfia	Transcription	28	38	25	17	1	1.84487	2.77423	1.46726
3	113277	Amy1	Carbohydrate metabolism	26	36	23	30	1	1.88221	2.74863	2.78846
17	23811	Hcfc1r1	Signal transduction	52	65	46	58	1	1.69922	2.74863	2.69551
9	106060	Glyctk	Glycolipid metabolism	59	110	52	69	1	2.53443	2.7385	2.82627
19	5038	B3gnt1	Glycosaminoglycan metabolism	143	160	126	89	1	1.52098	2.73776	1.50408
13	23623	Hist1h4h	Chromatin	42	30	37	48	1	0.970982	2.73724	2.7619
8	73292	Ifi30	Antigen processing and presentation	41	58	36	59	1	1.92302	2.72822	3.47764
9	70504	Fam63b	?	32	37	28	65	1	1.57178	2.71875	4.90885
2	35992	Mrrf	Mitoribosome	24	31	21	36	1	1.75586	2.71875	3.625
3	51220	Naa15	Protein modification	40	27	35	37	1	0.917578	2.71875	2.23542
7	52767	Nucb1	Solute carrier	31	35	27	37	1	1.53478	2.70622	2.88441
5	147888	Polr1d	Transcription	84	124	73	64	1	2.0067	2.70026	1.84127
12	109418	Ccnk	Genomic stability	53	56	46	70	1	1.43632	2.69677	3.19182
2	84492	Ctnnd1	Signal transduction	74	76	64	60	1	1.39611	2.68726	1.95946
5	24606	Prkag2	Signal transduction	22	28	19	17	1	1.73011	2.68344	1.86742
9	56785	Imp3	Ribosome	66	54	57	50	1	1.11222	2.68344	1.83081
X	20240	Uba1	Protein degradation	71	89	61	96	1	1.70401	2.66952	3.26761
5	16058	Hgf	Signal transduction	14	23	12	24	1	2.23326	2.66327	4.14286
19	55817	Tcf7I2	Cell adhesion	70	102	60	107	1	1.9808	2.66327	3.69405
8	90483	Zpf423	Signal transduction	48	43	41	40	1	1.21777	2.65402	2.01389
12	84937	Zfgre1	?	27	19	23	22	1	0.956597	2.64683	1.96914
10	74981	Snorpd3	mRNA processing	40	52	34	41	1	1.76719	2.64107	2.47708
4	135429	Pnrc2	Transcription	40	21	34	25	1	0.713672	2.64107	1.51042
7	106840	Slc21a9	Solute carrier	53	70	45	82	1	1.7954	2.63814	3.73899
5	138364	Cyp3a13	Lipid metabolism	165	170	140	159	1	1.40057	2.63636	2.32879
5	144578	Eif2ak1	Translation	33	28	28	14	1	1.15341	2.63636	1.02525
2	13496	Vim	Apoptosis	97	128	82	153	1	1.79381	2.62666	3.81186
3	83645	Tlr2	Phagocytosis	58	72	49	82	1	1.6875	2.625	3.41667
X	39503	Stag2	Cell cycle	32	17	27	35	1	0.722168	2.62165	2.64323
5	7960	Steap4	Signal transduction	32	45	27	28	1	1.91162	2.62165	2.11458
15	75739	Eef1d	Translation	25	42	21	33	1	2.28375	2.61	3.19
4	140857	Epha2	Signal transduction	31	28	26	25	1	1.22782	2.60599	1.94892
19	56363	Habp2	Complement and coagulation cascades	37	44	31	52	1	1.61655	2.60328	3.3964
X	57253	F9	Complement and Coagulation cascades	296	340	248	262	1	1.56144	2.60328	2.13908
16	33056	Rpl35a	Ribosome	48	48	40	56	1	1.35937	2.58929	2.81944
13	97908	Gfm2	Translation	30	52	25	29	1	2.35625	2.58929	2.33611
7	134338	Cd2bp2	mRNA processing	36	25	30	30	1	0.94401	2.58929	2.01389
11	14408	Sec61g	Phagocytosis	40	52	33	43	1	1.76719	2.56339	2.59792
15	82980	Rnu12	mRNA processing	2896	4722	2387	2754	1	2.21649	2.56103	2.29817
13	23849	Hist1h4b	Chromatin	91	87	75	109	1	1.29962	2.56083	2.89469
10	36858	Marcks	Phagocytosis	34	36	28	34	1	1.43934	2.55882	2.41667
17	36054	Ppp1r10	Protein degradation	44	79	36	38	1	2.4407	2.54221	2.08712
3	73512	Bche	Drug metabolism?	136	150	111	111	1	1.49931	2.53598	1.97243
12	8777	Sdc1	Cell adhesion	38	45	31	50	1	1.60979	2.53477	3.17982
9	106105	Alas1	Porphyrin metabolism	119	259	97	185	1	2.95864	2.53271	3.757
3	85946	Rps3a	Ribosome	37	57	30	28	1	2.09417	2.51931	1.82883
13	25034	Gpld1	Glycerophospholipid metabolism	26	32	21	24	1	1.67308	2.50962	2.23077
8	96703	Mlt1	Mineral absorption	144	129	116	202	1	1.21777	2.50298	3.39005
X	70728	Bgn	Collagen metabolism	763	881	612	954	1	1.56961	2.49223	3.02163
18	4376	Mtpap	mRNA processing	25	23	20	33	1	1.25062	2.48571	3.19
15	59480	Trib1	Lipid metabolism	30	49	24	29	1	2.22031	2.48571	2.33611
10	96942	Dcn	Signal transduction	109	210	87	106	1	2.61898	2.48001	2.35015
1	132723	Pigr	Immune system	123	213	98	132	1	2.35404	2.47561	2.5935
15	96529	Slc38a2	Protein digestion and absorption	53	64	42	67	1	1.64151	2.46226	3.05503
8	121868	Hsbp1	Heat shock factor	24	26	19	34	1	1.47266	2.45982	3.42361
8	70404	Lpl	Glycerolipid metabolism	19	34	15	40	1	2.43257	2.45301	5.08772
X	9829	Otc	Amino acids metabolism	539	658	423	659	1	1.6595	2.43844	2.9547
3	129235	Elovl6	Fatty acid metabolism	78	67	61	84	1	1.16767	2.42995	2.60256
3	96049	Hist2h2aa1	Chromatin	50	50	39	37	1	1.35937	2.42357	1.78833
19	5492	Cfl1	Signal transduction	59	81	46	38	1	1.86626	2.42252	1.5565
1	172797	Atf6	Protein processing in ER	81	128	63	81	1	2.14815	2.41667	2.41667
14	9006	Pdhb	Pyruvate metabolism	36	31	28	32	1	1.17057	2.41667	2.14815
15	85567	Ppara	Lipid metabolism	49	63	38	56	1	1.74777	2.40962	2.7619
13	23515	Abt1	Transcription	31	33	24	30	1	1.44708	2.40553	2.33871
13	32943	Serpinb1a	Acute phase response	22	33	17	40	1	2.03906	2.40097	4.39394
13	90229	Tmem167	Transmembrane protein	44	56	34	23	1	1.73011	2.40097	1.26326
4	59594	Hsdl2	Steroid metabolism	83	128	64	67	1	2.09639	2.39587	1.9508
8	36439	Ppp1r3b	Signal transduction	26	34	20	50	1	1.77764	2.39011	4.64744
2	25483	Fcna	Signal transduction	26	50	20	19	1	2.61418	2.39011	1.76603
17	85082	Abcg5	Bile acids metabolism	56	72	43	76	1	1.74777	2.38584	3.27976
11	121382	Zpf750	?	73	68	56	98	1	1.26627	2.38356	3.24429
4	61812	Mup21	Pheromone binding	107	180	82	99	1	2.2868	2.38117	2.23598
14	75132	Esd	Protein degradation	77	110	59	81	1	1.94196	2.3808	2.54221
2	13193	Rsa1	Cell-cell communication	17	25	13	14	1	1.99908	2.37605	1.9902
18	54023	Csnk1g3	Signal transduction	59	61	45	43	1	1.40546	2.36985	1.7613
10	127986	Rpl41	Ribosome	518	518	394	418	1	1.35937	2.36335	1.95013
3	96067	Hist2h4	Chromatin	25	41	19	39	1	2.22937	2.36143	3.77
19	38199	Rbp4	Retinol metabolism	25	15	19	13	1	0.815625	2.36143	1.25667
6	149090	4833442J19Rik	Protein modification	178	194	135	159	1	1.48157	2.35654	2.15871
3	106350	Cept1	Lipid metabolism	33	38	25	31	1	1.56534	2.3539	2.2702
3	138078	Ald4	Glycolysis/Gluconeogenesis	37	55	28	46	1	2.02069	2.35135	3.0045
4	99603	Pgm2	Glycolysis/Gluconeogenesis	37	51	28	38	1	1.87373	2.35135	2.48198
6	128613	Clec2h	Signal transduction	37	63	28	36	1	2.31461	2.35135	2.35135
1	78485	Farsb	tRNA processing	32	38	24	38	1	1.61426	2.33036	2.86979
19	32788	Atad1	Oxidative phosphorylation	28	50	21	27	1	2.42746	2.33036	2.33036
X	106292	Sh3bgrl	Signal transduction	188	244	141	170	1	1.7643	2.33036	2.18528
11	94463	Acsf2	Fatty acids metabolism	24	27	18	20	1	1.5293	2.33036	2.01389
14	123313	A2ld1	Glutathione metabolism	40	54	30	33	1	1.83516	2.33036	1.99375
17	34740	Rnf5	Protein processing in ER	28	17	21	13	1	0.825335	2.33036	1.12202
13	4059	Akr1c14	Bile acids metabolism	60	39	45	27	1	0.883594	2.33036	1.0875
4	135699	Id3	Signal transduction	147	114	110	129	1	1.05421	2.32507	2.12075
5	87336	Ugt2b34	Amino acids metabolism	47	51	35	29	1	1.47507	2.31383	1.49113
11	90249	Hlf	Transcription	43	38	32	51	1	1.20131	2.31229	2.86628
6	108610	Bhlhe40	Transcription	27	28	20	57	1	1.40972	2.30159	5.10185
12	8506	Rhob	Signal transduction	156	190	115	131	1	1.65565	2.29052	2.02938
19	4811	Rbm14	mRNA processing	38	63	28	32	1	2.2537	2.28947	2.03509
4	136443	C1qb	Complement and coagulation cascades	34	36	25	34	1	1.43934	2.28466	2.41667
8	86090	Ndufb7	Oxidative phosphorylation	34	24	25	19	1	0.959559	2.28466	1.35049
16	23057	Kng1	Complement and coagulation cascades	1333	2259	980	1222	1	2.3037	2.28432	2.21543
15	34425	Hrsp12	RNA degradation	154	210	113	100	1	1.85369	2.27992	1.56926
16	23029	Kng2	Complement and coagulation cascades	1330	2139	972	1165	1	2.18624	2.27078	2.11685
10	75322	Mif	Melanin metabolism	52	60	38	64	1	1.56851	2.2706	2.97436
18	5593	Zeb1	Transcription	26	21	19	15	1	1.09796	2.2706	1.39423
7	36119	Rhpn2	Signal transduction	22	32	16	13	1	1.97727	2.25974	1.42803
1	58643	Ndufb3	Oxidative phosphorylation	33	47	24	12	1	1.93608	2.25974	0.878788
17	35019	C2	Complement and coagulation cascades	80	81	58	59	1	1.37637	2.25268	1.78229
9	119266	Xylb	Carbohydrate metabolism	58	57	42	49	1	1.33594	2.25	2.04167
16	93608	Cbr	Lipid metabolism	29	45	21	22	1	2.10937	2.25	1.83333
10	24647	Arg1	Amino acids metabolism	29	31	21	15	1	1.45312	2.25	1.25
X	136343	Cldn	Cell adhesion	18	12	13	11	1	0.90625	2.24405	1.47685
6	23083	Aass	Amino acids metabolism	25	32	18	23	1	1.74	2.23714	2.22333
7	29164	Zfp36	Transcription	146	185	105	114	1	1.7225	2.23459	1.88699
8	112103	Hp	Acute phase response	1755	1413	1262	1051	1	1.09447	2.23431	1.44725
19	3323	Cpt1a	Fatty acids metabolism	64	44	46	39	1	0.93457	2.23326	1.47266
13	4433	Akr1c6	Bile acids metabolism	261	344	187	273	1	1.79167	2.22619	2.52778
4	59973	Mup4	Pheromone binding	668	908	478	684	1	1.84777	2.22337	2.47455
6	79768	Mtmr2l	?	1848	1787	1322	1748	1	1.3145	2.22275	2.28589
5	104406	Hsd17b13	Steroid metabolism	63	115	45	82	1	2.4814	2.21939	3.1455
8	70019	Nat2	Caffeine metabolism	21	39	15	19	1	2.52455	2.21939	2.18651
1	137155	Eif3137155	Translation	35	23	25	24	1	0.893304	2.21939	1.65714
3	157588	Cth	Amino acids metabolism	101	228	72	210	1	3.06869	2.21499	5.02475
1	58450	Bzw1	Transcription	38	69	27	45	1	2.46834	2.20771	2.86184
11	100981	Fam134c	?	62	29	44	51	1	0.635837	2.20507	1.9879
5	116873	Hspb8	Protein metabolism	110	95	78	97	1	1.17401	2.20325	2.13106
6	11876	Phf14	Signal transduction	24	29	17	21	1	1.64258	2.20089	2.11458
5	90948	Afm	Hemostasis	359	547	253	494	1	2.07125	2.18971	3.32544
11	69652	1810027O10Rik	?	27	59	19	30	1	2.97049	2.18651	2.68519
14	52723	Hnmpc	mRNA processing	27	27	19	18	1	1.35937	2.18651	1.61111
17	57367	C3	Complement and coagulation cascades	1424	1495	999	1485	1	1.42715	2.1798	2.52019
11	87551	Supt4h1	Transcription	20	22	14	12	1	1.49531	2.175	1.45
3	115832	Vcam1	Cell adhesion	56	77	39	58	1	1.86914	2.1639	2.50298
14	76187	Slc25a30	Solute carrier	23	22	16	21	1	1.30027	2.16149	2.20652
3	122597	Fabp2	Fatty acid metabolism	46	46	32	38	1	1.35937	2.16149	1.99638
14	54981	Oxa1l	Protein export	62	48	43	56	1	1.05242	2.15495	2.1828
1	67169	Cps1	Amino acids metabolism	1329	2410	921	1256	1	2.46508	2.15326	2.28392
3	57229	Tm4sf4	?	26	38	18	19	1	1.98678	2.1511	1.76603
11	3922	Sec14l	Steroid metabolism	26	23	18	19	1	1.20252	2.1511	1.76603
17	35400	H2-D1	Antigen processing and presentation	58	60	40	37	1	1.40625	2.14286	1.54167
4	98698	Angptl3	Lipid metabolism	397	767	273	388	1	2.6263	2.13665	2.36188
4	60434	Mup9	Pheromone binding	96	104	66	71	1	1.47266	2.13616	1.78733
3	142057	Pdlim5	Cytoskeleton	32	31	22	23	1	1.31689	2.13616	1.73698
16	43247	Zbtb20	Transcription	35	69	24	25	1	2.67991	2.13061	1.72619
7	147949	Cyp2e1	Fatty acids metabolism	11859	16398	8126	11824	1	1.87967	2.12907	2.40953
18	65183	Nedd4I	Endocytosis	54	48	37	56	1	1.20833	2.12897	2.50617
8	74843	Klf2	Transcription	19	24	13	38	1	1.71711	2.12594	4.83333
18	60373	Gm4951	?	19	19	13	24	1	1.35937	2.12594	3.05263
2	152562	Id1	Signal transduction	38	45	26	47	1	1.60979	2.12594	2.98904
3	33919	Fxr1	mRNA processing	25	20	17	30	1	1.0875	2.11286	2.9
14	67487	Dpysl2	Axon guidance	28	34	19	24	1	1.65067	2.10842	2.07143
8	125298	Acsf3	Lipid metabolism	28	20	19	15	1	0.970982	2.10842	1.29464
4	129013	Zbt68as	Transcription	31	53	21	36	1	2.32409	2.10484	2.80645
2	102742	Cd44	Signal transduction	74	102	50	103	1	1.87373	2.09942	3.36374
14	75643	Cpb2	Complement and coagulation cascades	199	205	134	168	1	1.40036	2.09225	2.0402
2	43412	Kynu	Amino acids metabolism	52	59	35	32	1	1.54237	2.09135	1.48718
9	119251	Acaa1a	Lipid metabolism	67	57	45	48	1	1.15648	2.08689	1.73134
3	28597	Slc2a2	Glycolysis	231	321	155	236	1	1.889	2.08488	2.46898
6	124462	C1ra	Complement and coaguloation cascades	191	258	128	254	1	1.83622	2.08227	3.21379
13	23714	Hist1h1e	Chromatin	169	145	113	140	1	1.16633	2.07756	2.00197
2	30219	Fam73b	?	30	25	20	39	1	1.13281	2.07143	3.14167
14	66212	Elp3	Chromatin	27	28	18	26	1	1.40972	2.07143	2.32716
17	56857	Ndufa11	Oxidative phosphorylation	27	23	18	24	1	1.15799	2.07143	2.14815
7	52961	Dbp	Transcription factor	21	22	14	13	1	1.42411	2.07143	1.49603
12	37968	Agmo	Carbohydrate metabolism	81	60	54	46	1	1.00694	2.07143	1.37243
15	81633	Tef	Transcription factor	24	30	16	12	1	1.69922	2.07143	1.20833
5	108329	Rpl5	Ribosome	245	324	163	248	1	1.7977	2.0672	2.44626
13	23854	Hist1h3a	Chromatin	152	82	101	91	1	0.733347	2.06461	1.44682
17	85428	Slc3a1	Protein digestion and absorption	80	112	53	86	1	1.90312	2.05848	2.59792
6	141891	Slc21a1	Solute carrier	150	177	99	123	1	1.60406	2.05071	1.98167
1	141677	Gm4788	Complement and coagulation cascades	35	67	23	30	1	2.60223	2.04184	2.07143
15	96850	Slc38a4	Protein digestion and absorption	102	89	67	77	1	1.18612	2.04097	1.82435
17	34882	C4b	Complement and coagulation cascades	67	79	44	64	1	1.60285	2.04051	2.30846
7	148142	Ifitm2	Immune response	256	259	168	259	1	1.37531	2.03906	2.44499
5	136364	Hspb1	Signal transduction	32	49	21	24	1	2.08154	2.03906	1.8125
10	127213	Rdh9	Retinol metabolism	32	15	21	17	1	0.637207	2.03906	1.28385
7	99818	Pcf11	mRNA processing	32	20	21	13	1	0.849609	2.03906	0.981771
6	141577	Slc21a10	Bile acids metabolism	985	1480	646	901	1	2.04251	2.03778	2.21058
5	87430	Ugt2b35	Amino acids metabolism	180	274	118	116	1	2.06927	2.0369	1.55741
17	75117	Ttc27	?	26	12	17	15	1	0.627404	2.03159	1.39423
6	83607	Clec4f	Signal transduction	49	45	32	57	1	1.24841	2.02915	2.81122
17	32823	Cyp4f15	Lipid metabolism	49	50	32	24	1	1.38712	2.02915	1.18367
3	118265	Dpyd	Nucleotide metabolism	20	23	13	21	1	1.56328	2.01964	2.5375
2	58607	Upp2	Nucleotide metabolism	293	509	190	370	1	2.36151	2.01487	3.05176
4	40092	Aco1	Pyruvate metabolism	54	86	35	54	1	2.16493	2.01389	2.41667
10	127931	Myl6b	Vascular smooth muscle contraction	85	87	55	83	1	1.39136	2.0105	2.3598
10	116730	Lyz1	Protein degradation	68	123	44	66	1	2.45887	2.0105	2.34559
4	94718	Jun	Signal transduction	51	45	33	33	1	1.19945	2.0105	1.56373
14	51716	Rnase4	RNA degradation	688	618	445	537	1	1.22107	2.00971	1.88626
13	4192	Akr1c13	Bile acids metabolism	28	32	18	21	1	1.55357	1.99745	1.8125
12	16597	Lpm1	Glycolipid metabolism	25	27	16	26	1	1.46812	1.98857	2.51333
11	20101	Rab1	Signal transduction	102	78	65	64	1	1.03952	1.98004	1.51634
13	67183	Zfp708	Transcription	22	30	14	17	1	1.85369	1.97727	1.86742
9	44774	Ube4a	Protein degradation	33	40	21	21	1	1.64773	1.97727	1.53788
3	154260	Cnyz	?	85	58	54	30	1	0.927574	1.97395	0.852941
10	76576	Col18a1	Protein degradation	169	139	107	114	1	1.11807	1.96724	1.63018
11	33063	Npm1	mRNA processing	68	79	43	59	1	1.57927	1.96481	2.09681
1	141456	Cfhr1	Complement and coagulation cascades	65	95	41	44	1	1.98678	1.95989	1.6359
3	28704	Rpl22l1	Ribosome	162	190	102	184	1	1.59433	1.95635	2.74486
4	124393	Sf3a3	mRNA processing	54	24	34	44	1	0.604167	1.95635	1.96914
8	13038	F10?	Complement and coagulation cascades	321	446	202	302	1	1.88873	1.95527	2.27362
15	74786	Ly6e	Signal transduction	350	505	220	449	1	1.96138	1.95306	3.10024
8	95604	Ces1b	Drug metabolism	137	129	86	92	1	1.28	1.95047	1.62287
2	163470	Serinc3	?	48	115	30	44	1	3.25684	1.94196	2.21528
4	11413	1110037F02Rik	mRNA processing	24	39	15	22	1	2.20898	1.94196	2.21528
4	144483	Dhrs3	Retinol metabolism	120	174	75	85	1	1.97109	1.94196	1.71181
12	33506	Nampt	Nicotinate metabolism	24	16	15	12	1	0.90625	1.94196	1.20833
4	61715	Mup20	Pheromone binding	2098	2718	1311	1674	1	1.7611	1.94159	1.92827
15	4678	C6	Complement and coagulation cascades	138	209	86	130	1	2.05876	1.93634	2.27657
7	29551	Sirt2	Protein deacetylase	159	124	99	112	1	1.06014	1.93464	1.70231
4	60017	Mup6	Pheromone binding	938	1234	584	926	1	1.78835	1.93451	2.38575
X	163647	Tmsb4x	Cytoskeleton	143	166	89	174	1	1.57802	1.93382	2.94056
16	17926	Slc25a1	Fatty acids metabolism	37	57	23	32	1	2.09417	1.93147	2.09009
3	35831	Dcun1d	RNA degradation	42	42	26	34	1	1.35937	1.92347	1.95635
17	23810	Thoc6	mRNA processing	21	17	13	14	1	1.10045	1.92347	1.61111
13	33097	Serpinb9	Acute phase response	21	15	13	10	1	0.970982	1.92347	1.15079
11	21270	Ugp2	Nucleotide metabolism	60	108	37	44	1	2.44687	1.91607	1.77222
5	87523	Ugt2b36	Amino acids metabolism	521	508	321	402	1	1.32546	1.91438	1.86468
17	56410	Ticam	Signal transduction	13	29	8	15	1	3.03245	1.91209	2.78846
6	73198	Suclg1	Pyruvate metabolism	52	48	32	37	1	1.25481	1.91209	1.71955
6	121296	Slc6a12	Solute carrier	52	72	32	36	1	1.88221	1.91209	1.67308
19	40263	Cyp2c70	Lipid metabolism	254	488	156	365	1	2.61171	1.90832	3.47277
7	53988	Saa4	Acute-phase protein	217	234	133	152	1	1.46587	1.90438	1.69278
4	45863	1300002K09Rik	?	31	28	19	20	1	1.22782	1.90438	1.55914
7	118008	Lyve	Signal transduction	18	46	11	27	1	3.47396	1.89881	3.625
4	106986	Yipf1	Membrane trafficking	36	37	22	31	1	1.39714	1.89881	2.08102
2	10052	Itih2	Protease inhibitor	4025	3405	2445	3620	1	1.14998	1.88744	2.1735
11	110113	Abca6	ABC transporter	328	402	199	252	1	1.66606	1.88513	1.85671
2	34917	C5	Complement and coagulation cascades	358	347	217	290	1	1.31761	1.88338	1.95764
14	55050	Mmp14	Signal transduction	71	42	43	51	1	0.804137	1.88179	1.73592
11	70461	Rnf167	Protein degradation	38	19	23	10	1	0.679687	1.88064	0.635965
5	91321	Cxcl1	Signal transduction	43	40	26	36	1	1.26453	1.87874	2.02326
15	100447	Dazap2	Signal transduction	48	71	29	33	1	2.01074	1.87723	1.66146
15	38449	Azin1	Putrescine metabolism	103	125	62	71	1	1.64973	1.87032	1.66586
10	88969	Nr1H4	Bile acids metabolism	108	144	65	82	1	1.8125	1.87004	1.83488
15	32850	Sdc2	Cell adhesion	45	38	27	43	1	1.14792	1.86429	2.30926
1	75215	Tubb4a	Phagocytosis	2545	2643	1527	2344	1	1.41172	1.86429	2.2258
19	45063	Sema4g	Axon guidance	20	30	12	15	1	2.03906	1.86429	1.8125
8	74036	Plvap	Membrane protein	40	46	24	28	1	1.56328	1.86429	1.69167
15	81560	Rangap1	mRNA processing	35	32	21	9	1	1.24286	1.86429	0.621429
13	36817	Nm1	?	579	493	346	564	1	1.15746	1.85677	2.35406
13	95558	Tbca	Protein folding	67	66	40	54	1	1.33909	1.85501	1.94776
11	79776	Utp6	Ribosome	52	60	31	32	1	1.56851	1.85234	1.48718
4	57969	Txn1	Redox regulation	167	117	99	117	1	0.952376	1.84196	1.69311
9	57759	Ubl7	Protein degradation	27	32	16	21	1	1.61111	1.84127	1.87963
11	69907	Asgr2	Signal transduction	427	402	253	403	1	1.27979	1.841	2.28084
10	126558	Os9	Protein processing in ER	44	58	26	38	1	1.7919	1.83604	2.08712
15	82210	Cyp2d22	Drug metabolism	210	204	124	175	1	1.32054	1.83469	2.01389
10	127444	Hsd17b6	Retinol metabolism	100	144	59	87	1	1.9575	1.83321	2.1025
5	144166	Kdelr2	Protein metabolism	39	29	23	43	1	1.01082	1.83242	2.66453
11	52045	Skp1a	Protein processing in ER	51	93	30	63	1	2.47886	1.82773	2.98529
2	164268	Sdc4	Signal transduction	136	134	80	102	1	1.33938	1.82773	1.8125
1	164796	Fmo1	Drug metabolism	34	35	20	20	1	1.39936	1.82773	1.42157
7	20262	Apoc2	Lipid metabolism	87	53	51	55	1	0.828125	1.82143	1.52778
3	30692	Sec62	Protein processing in ER	29	32	17	15	1	1.5	1.82143	1.25
17	87847	Calm2	Signal transduction	140	146	82	84	1	1.41763	1.8199	1.45
6	85781	Nat8	Protein modification	60	66	35	58	1	1.49531	1.8125	2.33611
17	36180	H2-T9	Antigen processing and presentation	72	64	42	66	1	1.20833	1.8125	2.21528
10	86168	Hsp90b1	Protein processing in ER	36	27	21	16	1	1.01953	1.8125	1.07407
10	116719	Lyz2	Protein degradation	55	123	32	66	1	3.04006	1.80779	2.9
12	111934	Hsp90aa1	Protein processing in ER	31	37	18	17	1	1.62248	1.80415	1.32527
7	125259	Rps15a	Ribosome	154	147	89	164	1	1.29759	1.79569	2.57359
5	37188	Mrfap1	Transcription	45	33	26	30	1	0.996875	1.79524	1.61111
16	17331	Serpind1	Complement and coagulation cascades	452	567	261	394	1	1.70523	1.79417	2.10656
7	134158	Mvp	Signal transduction	26	35	15	27	1	1.82993	1.79258	2.50962
7	149718	Mrpl23	Mitochondrial ribosome	26	29	15	24	1	1.51623	1.79258	2.23077
18	85021	Cyb5	Vitamin digestion and absorption	1394	2131	803	1046	1	2.07807	1.78984	1.81337
16	44138	Atp6v1a	Bile acids metabolism	54	39	31	48	1	0.981771	1.78373	2.14815
X	39418	Xiap	Protein degradation	28	26	16	35	1	1.26228	1.77551	3.02083
7	134537	E430018J23Rik	?	21	19	12	18	1	1.22991	1.77551	2.07143
8	124469	Car5a	Carbonic anhydrase	28	33	16	18	1	1.60212	1.77551	1.55357
12	17273	Pdia6	Protein-processing in ER	28	19	16	17	1	0.922433	1.77551	1.46726
2	12845	Pter	?	35	40	20	21	1	1.55357	1.77551	1.45
15	100135	Mettl7a	Chromatin	186	226	106	130	1	1.65171	1.77074	1.68907
9	20499	Ubl5	Protein degradation	93	99	53	60	1	1.44708	1.77074	1.55914
17	57497	Emr1	Signal transduction	51	44	29	79	1	1.17279	1.76681	3.74346
2	102546	Slc1a2	Signal transduction	60	102	34	60	1	2.31094	1.76071	2.41667
16	22920	Fetub	Acute phase response	240	219	136	195	1	1.24043	1.76071	1.96354
7	88490	Rps17	Ribosome	1295	1312	733	1415	1	1.37722	1.75871	2.6406
15	89308	Arsa	Lysosome	23	26	13	25	1	1.53668	1.75621	2.62681
14	51710	Ang	RNA degradation	133	157	75	150	1	1.60468	1.75215	2.72556
17	56261	Lrg1	Signal transduction	220	183	124	170	1	1.13075	1.7513	1.86742
10	79869	Uqcr11	Oxidative phosphorylation	55	45	31	39	1	1.11222	1.7513	1.71364
6	128477	Pzp	Complement and coaguloation cascades	1126	1012	634	678	1	1.22175	1.74949	1.45515
13	44827	Jarid2	Chromatin	16	24	9	13	1	2.03906	1.74777	1.96354
5	93633	Ccni	Cell cycle	66	69	37	62	1	1.42116	1.74188	2.2702
5	22056	Orc5	Cell cycle	25	23	14	8	1	1.25062	1.74	0.773333
4	128670	Ak2	Nucleotide metabolism	25	20	14	4	1	1.0875	1.74	0.386667
16	22951	Hrg	Platelat activation	1913	2431	1071	1600	1	1.72747	1.73955	2.02126
12	82046	Srsf5	mRNA processing	234	276	131	186	1	1.60337	1.73947	1.92094
11	55274	Atox1	Mineralabsorption	93	78	52	48	1	1.14012	1.73733	1.24731
2	69180	Abcd11	Bile acid metabolism	192	168	107	142	1	1.18945	1.73158	1.78733
14	9093	Acox2	Lipid metabolism	88	84	49	60	1	1.29759	1.73011	1.64773
2	112102	Nop10	Ribosome biogenesis	45	45	25	25	1	1.35937	1.72619	1.34259
11	95937	Atp5g1	Oxidative phosphorylation	19909	17402	11050	14688	1	1.1882	1.72454	1.78291
8	95862	Ces1g	Drug metabolism	809	839	449	834	1	1.40978	1.72448	2.49135
7	139767	Oat	Amino acids metabolism	238	524	132	263	1	2.99291	1.72329	2.67052
15	82624	Cyp2d26	Drug metabolism	92	130	51	126	1	1.92086	1.72244	3.30978
15	9265	Ugt3a2	Nicotine metabolism	141	149	78	68	1	1.4365	1.71884	1.16548
8	107573	Ces3a	Drug metabolism	857	1042	474	582	1	1.65282	1.71854	1.64119
1	135506	Snrpe	mRNA processing	38	17	21	30	1	0.608141	1.71711	1.90789
14	56364	Dhrs1	Redox regulation	201	166	111	132	1	1.12267	1.71588	1.58706
4	61748	Mup2	Pheromone binding	2849	2998	1572	1792	1	1.43047	1.71444	1.52007
2	167457	Ube2v1	Signal transduction	29	29	16	22	1	1.35937	1.71429	1.83333
2	23013	Yme1l1	Protein degradation	78	56	43	38	1	0.975962	1.71291	1.17735
19	39723	Cyp2c67	Lipid metabolism	285	406	157	296	1	1.93651	1.71165	2.50994
10	77888	Cst5	Acute phase response	20	19	11	19	1	1.29141	1.70893	2.29583
4	104558	C8a	Complement and coagulation cascades	191	225	105	146	1	1.60136	1.70812	1.84729
19	12707	Glyat	Amino acids metabolism	679	674	373	651	1	1.34936	1.70687	2.31701
9	44216	Rps25	Ribosome	712	594	391	746	1	1.13409	1.70631	2.53207
9	46043	Apoc3	Lipid metabolism	683	793	375	540	1	1.57831	1.70597	1.91069
1	166082	F5	Complement and coagulation cascades	124	86	68	84	1	0.942792	1.70392	1.6371
X	91458	Eif2s3x	Translation	179	206	98	197	1	1.56442	1.70112	2.65968
17	56145	Stap2	Signal transduction	601	395	329	416	1	0.893433	1.70092	1.67277
13	14706	Psma2	Proteasome	53	32	29	38	1	0.820755	1.70013	1.7327
15	101904	Eif4b	Translation	459	433	251	336	1	1.28237	1.69911	1.76906
16	96583	Igsf5	Cell adhesion	22	22	12	25	1	1.35937	1.69481	2.74621
10	128064	Rps26	Ribosome	55	44	30	44	1	1.0875	1.69481	1.93333
6	136752	Hist4h4	Chromatin	44	43	24	34	1	1.32848	1.69481	1.86742
12	80293	Rdh11	Retinol metabolism	255	230	139	226	1	1.2261	1.6937	2.14183
17	30533	Gm6402	Ribosome	1296	1328	706	1297	1	1.39294	1.69263	2.41853
4	148540	Pgd	Glycolysis	79	98	43	83	1	1.68631	1.69123	2.53903
5	114830	Kctd10	Solute carrier	68	56	37	57	1	1.11949	1.69065	2.02574
3	18143	Cyp7b1	Steroid metabolism	392	353	213	324	1	1.22413	1.68832	1.99745
6	121251	Slc6a13	Solute carrier	282	283	153	213	1	1.3642	1.68579	1.82535
1	173275	Nif1	Transcription	96	68	52	89	1	0.962891	1.68304	2.24045
12	114391	Crip1	Solute carrier	24	32	13	21	1	1.8125	1.68304	2.11458
2	143742	Dstn	Cytoskeleton	48	44	26	42	1	1.24609	1.68304	2.11458
18	64677	Nars	tRNA processing	24	23	13	16	1	1.30273	1.68304	1.61111
9	46049	Apoa4	Lipid metabolism	255	122	138	90	1	0.650368	1.68151	0.852941
6	5206	Pon3	Paraoxon degradation	111	75	60	67	1	0.918497	1.67954	1.45871
9	103132	Trf	Mineralabsorption	898	1498	485	728	1	2.26764	1.67813	1.95917
X	35808	Lamp2	Phagocytosis	89	89	48	54	1	1.35937	1.67576	1.46629
4	60083	Mup15	Pheromone binding	2815	3359	1513	2585	1	1.62207	1.67002	2.21921
2	181336	Prpf6	mRNA processing	54	54	29	42	1	1.35937	1.66865	1.87963
6	125298	Tnfrsf1a	Signal transduction	82	86	44	109	1	1.42569	1.66725	3.2124
7	91754	Fah	Amino acids metabolism	1102	1179	591	1032	1	1.45436	1.66635	2.26316
3	94497	Selenbp2	Selenium metabolism	202	474	108	163	1	3.18982	1.66124	1.95008
10	80393	Gadd45b	Cell cycle	30	26	16	24	1	1.17812	1.65714	1.93333
7	138554	Acadsb	Fatty acids metabolism	30	25	16	20	1	1.13281	1.65714	1.61111
7	127317	Anks4b	?	30	25	16	17	1	1.13281	1.65714	1.36944
15	102019	Csad	Taurine metabolism	317	217	169	200	1	0.93055	1.65649	1.52471
13	22133	Hist1h4i	Chromatin	32	34	17	35	1	1.44434	1.65067	2.64323
19	60951	Prdx3	Redox regulation	113	114	60	107	1	1.3714	1.64981	2.28835
17	15635	Psmb1	Protein degradation	66	79	35	46	1	1.62713	1.64773	1.68434
17	24873	Sepx1	Selenium metabolism	474	437	251	403	1	1.25326	1.64534	2.05468
11	118289	C1qtnf1	Fatty acids metabolism	17	42	9	27	1	3.35846	1.64496	3.83824
7	104548	Ndufc2	Oxidative phosphorylation	51	38	27	44	1	1.01287	1.64496	2.08497
7	20267	Apoc4	Lipid metabolism	229	221	121	174	1	1.31189	1.64177	1.83624
10	127472	Naca	Transcription	602	451	318	353	1	1.0184	1.64131	1.41708
5	120927	Sds	Amino acids metabolism	358	536	189	357	1	2.03527	1.64036	2.40992
15	27955	Trio	Signal transduction	36	30	19	34	1	1.13281	1.63988	2.28241
12	104673	Ifi27l1	Interferon alpha-inducible	74	48	39	72	1	0.881757	1.63755	2.35135
15	75760	Tsta3	Nucleotide metabolism	19	23	10	23	1	1.64556	1.63534	2.92544
12	21323	Iah1	Lipid metabolism	38	16	20	22	1	0.572368	1.63534	1.39912
4	60888	Mup13	Pheromone binding	2911	3356	1531	1173	1	1.56718	1.63416	0.973806
4	134052	Paqr7	Lipid metabolism	78	61	41	46	1	1.0631	1.63324	1.42521
3	82854	Fgb	Complement and coagulation cascades	7325	9390	3845	5345	1	1.7426	1.63098	1.76342
1	173144	Nr1i3	Drug metabolism	141	142	74	122	1	1.36902	1.6307	2.09102
15	82472	Cyp2d13	Drug metabolism	141	152	74	74	1	1.46543	1.6307	1.26832
9	78329	Eef1a1	Translation	22141	21622	11609	19762	1	1.32751	1.62914	2.157
1	142080	Cfh	Complement and coagulation cascades	288	320	151	182	1	1.51042	1.62909	1.5272
12	25782	Id2	Signal transduction	437	344	229	293	1	1.07008	1.62823	1.62033
17	71339	Myl12b	Cytoskeleton	105	117	55	105	1	1.51473	1.62755	2.41667
6	88468	Sec61a1	Protein processing in ER	21	30	11	18	1	1.94196	1.62755	2.07143
14	56197	Psme1	Proteasome	42	36	22	36	1	1.16518	1.62755	2.07143
17	13153	Acat2	Carbohydrate metabolism	21	34	11	14	1	2.20089	1.62755	1.61111
8	116657	Nudt7	Redox regulation	252	180	132	161	1	0.970982	1.62755	1.54398
12	82633	Synj2bp	Mitochondrial membrane	42	28	22	19	1	0.90625	1.62755	1.09325
14	56377	Cideb	Signal transduction	237	282	124	196	1	1.61748	1.62568	1.99859
18	60543	Iigp1	Signal transduction	23	15	12	26	1	0.886549	1.62112	2.73188
19	7054	Fkbp2	Amino acids metabolism	23	9	12	15	1	0.531929	1.62112	1.57609
1	21230	Gsta3	Glutathione metabolism	69	80	36	42	1	1.57609	1.62112	1.47101
19	3572	Ppp6r3	Signal transduction	23	25	12	14	1	1.47758	1.62112	1.47101
3	116216	Dbt	Amino acids metabolism	23	32	12	13	1	1.8913	1.62112	1.36594
14	41965	Mbl1	Complement and coagulation cascades	276	221	144	130	1	1.08849	1.62112	1.13829
8	114154	Ldhd	Pyruvate metabolism	46	33	24	21	1	0.975204	1.62112	1.10326
1	52903	Hibch	Amino acids metabolism	25	29	13	16	1	1.57687	1.61571	1.54667
6	48791	Tmem176b	Transmembrane protein	203	172	105	224	1	1.15179	1.60714	2.66667
11	76759	Blmh	Protein degradation	29	28	15	26	1	1.3125	1.60714	2.16667
7	15033	2810007J24Rik	Sulfotransferase	495	496	256	403	1	1.36212	1.60693	1.96751
4	61181	Mup16	Pheromone binding	2862	3438	1480	1172	1	1.63296	1.60677	0.989634
9	42072	Sc5d	Steroid metabolism	31	50	16	24	1	2.19254	1.60369	1.87097
6	72548	Retsat	Retinol metabolism	66	21	34	28	1	0.432528	1.60065	1.02525
13	18808	Vps41	Membrane trafficking	70	74	36	39	1	1.43705	1.59796	1.34643
2	25080	Tubb2c	Cell cycle	251	211	129	182	1	1.14274	1.5969	1.75232
14	31736	Itih3	Acute phase response	74	117	38	84	1	2.14928	1.59556	2.74324
2	32817	Rpl12	Ribosome	37	26	19	24	1	0.955236	1.59556	1.56757
17	33961	Rps28	Ribosome	224	166	115	168	1	1.00739	1.59518	1.8125
9	21640	Gm6484	?	76	42	39	46	1	0.751234	1.59445	1.46272
19	44062	Cpn1	Protein degradation	80	72	41	70	1	1.22344	1.59241	2.11458
14	45948	Psmc6	Proteasome	344	288	176	286	1	1.13808	1.5897	2.00921
7	148068	Psmd13	Proteasome	47	39	24	46	1	1.12799	1.58663	2.36525
10	127520	Atp5b	Oxidative phosphorylation	102	70	52	63	1	0.932904	1.58403	1.49265
14	66587	Clu	Acute phase response	491	405	250	365	1	1.12128	1.58205	1.7965
3	97433	Fmo5	Drug metabolism	1884	2850	959	1685	1	2.05638	1.58161	2.1614
1	79772	Mrpl44	Mitoribosome	59	38	30	55	1	0.87553	1.5799	2.25282
7	27905	Cyp2f2	Drug metabolism	4198	5094	2129	2986	1	1.64951	1.57578	1.71895
13	23674	Hist1h4d	Chromatin	73	84	37	105	1	1.56421	1.57485	3.47603
11	101230	G6pc	Carbohydrate metabolism	77	105	39	66	1	1.85369	1.57375	2.07143
6	121957	Mug2	Complement and coaguloation cascades	243	304	123	213	1	1.70062	1.57275	2.11831
1	71699	Fn1	Cytoskeleton	184	187	93	164	1	1.38154	1.57046	2.15399
7	110962	Hbb-b2	Hemoglobin	1755	2414	887	1224	1	1.86982	1.57039	1.68547
11	53236	Leap1	Antimicrobial peptide	374	335	189	295	1	1.21762	1.57019	1.90619
19	43597	Got1	Amino acids metabolism	196	210	99	211	1	1.45647	1.56942	2.60162
15	3222	Sepp1	Selenium metabolism	1309	1197	661	848	1	1.24306	1.569	1.56557
1	65225	Idh1	Glycolysis/Gluconeogenesis	101	143	51	85	1	1.92466	1.56895	2.03383
10	95027	Nudt4	Lipid metabolism	103	90	52	76	1	1.1878	1.56865	1.78317
4	60515	Mup1	Pheromone binding	2834	3418	1430	1140	1	1.6395	1.56782	0.972124
10	80639	Eef2	Translation	4331	3738	2184	3638	1	1.17325	1.56684	2.02998
2	179992	Rps21	Ribosome	863	573	435	510	1	0.902575	1.56617	1.42816
8	95655	Ces1c	Drug metabolism	4861	4608	2447	4106	1	1.28862	1.56412	2.04132
14	31698	Itih4	Acute phase response	461	391	232	329	1	1.15296	1.56368	1.72469
17	12572	Plg	Complement and coagulation cascades	181	217	91	111	1	1.62975	1.56215	1.48204
19	43857	Abcc2	Bile acids metabolism	470	469	236	474	1	1.35648	1.56018	2.43723
4	60153	Mup2	Pheromone binding	2802	3516	1406	1139	1	1.70577	1.55912	0.982364
4	60236	Mup8	Pheromone binding	2839	3332	1424	1116	1	1.59543	1.5585	0.949982
6	134743	Dusp16	Signal transduction	26	15	13	43	1	0.784255	1.55357	3.99679
X	162917	Rab9	Signal transduction	18	19	9	23	1	1.4349	1.55357	3.08796
4	40228	Ndufb6	Oxidative phosphorylation	28	29	14	33	1	1.40792	1.55357	2.84821
15	82930	Serhl	Protein degradation	16	29	8	18	1	2.46387	1.55357	2.71875
10	79317	Ptbp1	mRNA processing	106	104	53	117	1	1.33373	1.55357	2.66745
16	34807	Mylk	Signal transduction	28	28	14	30	1	1.35937	1.55357	2.58929
17	35612	H2-Q10	Antigen processing and presentation	62	81	31	63	1	1.77596	1.55357	2.45565
7	108526	Arap1	Signal transduction	36	40	18	36	1	1.51042	1.55357	2.41667
18	36823	Eif4ebp3	Translation	50	55	25	50	1	1.49531	1.55357	2.41667
18	12395	Npc1	Membrane trafficking	26	18	13	26	1	0.941106	1.55357	2.41667
2	93302	Cd82	Signal transduction	24	50	12	20	1	2.83203	1.55357	2.01389
17	56430	Plin3	Signal transduction	32	22	16	26	1	0.93457	1.55357	1.96354
15	58765	Tatdn1	Dnase	30	42	15	24	1	1.90312	1.55357	1.93333
14	48187	Atg14	Autophagy	24	35	12	18	1	1.98242	1.55357	1.8125
12	33638	Sypl	Solute carrier	46	41	23	33	1	1.21162	1.55357	1.7337
1	191994	Prox1	Transcription	18	22	9	12	1	1.66146	1.55357	1.61111
13	38243	Dsp	Cytoskeleton	18	13	9	12	1	0.981771	1.55357	1.61111
13	23899	Slc17a2	Solute carrier	62	37	31	28	1	0.81124	1.55357	1.0914
13	120252	4833420G17Rik	?	28	24	14	12	1	1.16518	1.55357	1.03571
11	7097	Igfbp1	Signal transduction	144	116	72	46	1	1.09505	1.55357	0.771991
2	24935	Entpd8	Nucleotide metabolism	26	14	13	4	1	0.731971	1.55357	0.371795
4	60965	Mup14	Pheromone binding	2812	3478	1402	1148	1	1.68133	1.54915	0.986605
4	61257	Mup17	Pheromone binding	2913	3329	1452	1125	1	1.5535	1.54877	0.933316
7	31412	Cox6b1	Oxidative phosphorylation	247	319	123	209	1	1.75563	1.54728	2.04487
3	19857	Cp	Iron metabolism	1408	1008	701	1250	1	0.973189	1.54695	2.14548
19	40148	Cyp2c54	Lipid metabolism	195	292	97	228	1	2.03558	1.5456	2.82564
12	82069	Slc10a1	Bile acids metabolism	151	124	75	128	1	1.11631	1.54328	2.04857
4	61101	Mup22	Pheromone binding	2902	3464	1441	1181	1	1.62263	1.54286	0.983488
6	21803	Tspan12	Signal transduction	272	194	135	228	1	0.969554	1.54215	2.02574
1	195068	Hsd11b1	Drug metabolism	383	573	190	309	1	2.03374	1.5414	1.94974
10	75236	Ddt	Melanin metabolism	408	422	202	333	1	1.40602	1.53834	1.97243
1	177562	Kmo	Amino acids metabolism	95	158	47	71	1	2.26086	1.53722	1.80614
19	8477	C730048C13Rik	Solute carrier	81	64	40	49	1	1.07407	1.53439	1.46193
4	61355	Mup6	Pheromone binding	2900	3470	1431	1052	1	1.62656	1.53321	0.876667
19	5924	Cdc42ep2	Signal transduction	69	55	34	52	1	1.08356	1.53106	1.82126
7	53128	Kdelr1	Protein processing in ER	65	41	32	60	1	0.857452	1.52967	2.23077
3	129539	Cfi	Complement and coagulation cascades	837	725	412	594	1	1.17748	1.52944	1.71505
3	96044	Hist2h2aa2	Chromatin	63	57	31	28	1	1.22991	1.52891	1.07407
17	41072	Mut	Carbohydrate metabolism	59	73	29	40	1	1.68194	1.52724	1.63842
4	44026	Clta	Endocytosis	104	57	51	58	1	0.745042	1.5237	1.34776
3	95330	Cts5	Phagocytosis	51	77	25	45	1	2.05239	1.52311	2.13235
6	115758	Rpl32	Ribosome	1271	947	623	731	1	1.01285	1.52301	1.38992
9	78040	Gsta4	Drug metabolism	100	64	49	45	1	0.87	1.5225	1.0875
15	99548	Gpd1	Glycerophospholipid metabolism	49	39	24	47	1	1.08195	1.52187	2.31803
10	80555	Creb3I3	Fatty acids metabolism	96	57	47	72	1	0.807129	1.52121	1.8125
7	19735	Snrpd2	mRNA processing	94	89	46	67	1	1.28707	1.52052	1.72252
5	90890	Alb	Hemostasis	35050	36186	17146	31591	1	1.40343	1.51997	2.17817
16	26581	Il1rap	Apoptosis	45	12	22	11	1	0.3625	1.51905	0.590741
5	87568	Ugt2b5	Amino acids metabolism	743	708	363	469	1	1.29534	1.51803	1.52546
13	14705	Mrpl32	Mitoribosome	41	40	20	55	1	1.32622	1.51568	3.24187
19	44103	Cyp2c44	Lipid metabolism	205	243	100	167	1	1.61136	1.51568	1.9687
16	18088	Prodh	Amino acids metabolism	41	28	20	33	1	0.928354	1.51568	1.94512
4	61444	Mup19	Pheromone binding	2845	3494	1385	1093	1	1.66947	1.51262	0.928442
7	20278	Apoc1	Lipid metabolism	7719	9896	3757	6367	1	1.74276	1.51231	1.99338
4	3605	Lyn	Signal transduction	37	20	18	28	1	0.734797	1.51158	1.82883
17	36053	Mrps18b	Mitoribosome	35	51	17	27	1	1.9808	1.50918	1.86429
17	13133	Acat3	Carbohydrate metabolism	140	114	68	108	1	1.10692	1.50918	1.86429
3	130434	Rpl34	Ribosome	239	264	116	196	1	1.50157	1.50807	1.98187
6	29297	Calu	Complement and coagulation cascades	33	34	16	30	1	1.40057	1.50649	2.19697
2	128956	Chchd5	?	66	17	32	21	1	0.350142	1.50649	0.768939
6	48791	Tmem176a	Transmembrane protein	97	63	47	53	1	0.882893	1.50552	1.32045
10	86984	Pah	Amino acids metabolism	853	1025	413	757	1	1.63348	1.5044	2.14469
1	195099	G0s2	Lipid metabolism	62	40	30	32	1	0.877016	1.50346	1.24731
3	14863	Car3	Carbonic anhydratase	1558	1797	753	1183	1	1.56791	1.50172	1.83499
2	35193	Stom	?	87	137	42	61	1	2.14062	1.5	1.69444
11	50193	Hnmph1	mRNA processing	29	30	14	16	1	1.40625	1.5	1.33333
6	129132	Clec2d	Signal transduction	427	473	206	373	1	1.50582	1.499	2.11105
9	50412	Sdhd	Oxidative phosphorylation	56	57	27	50	1	1.38365	1.49809	2.15774
2	5863	Dhtkd1	Glycolysis/Gluconeogenesis	56	48	27	47	1	1.16518	1.49809	2.02827
4	116358	Prdx1	Redox regulation	112	95	54	53	1	1.15304	1.49809	1.1436
11	69805	Grabarap	Autophagy	27	23	13	39	1	1.15799	1.49603	3.49074
15	11328	Tars	tRNA processing	27	20	13	34	1	1.00694	1.49603	3.04321
14	31814	Spcs1	Protein export	27	34	13	29	1	1.71181	1.49603	2.59568
6	67217	Serbp1	Translation	52	41	25	41	1	1.07181	1.49382	1.90545
10	126959	Shmt2	Amino acids metabolism	77	57	37	58	1	1.00629	1.49304	1.82035
4	60675	Mup11	Pheromone binding	2943	3510	1413	1072	1	1.62127	1.49181	0.880281
15	102301	Pcbp2	mRNA processing	25	21	12	17	1	1.14187	1.49143	1.64333
3	94737	Selenbp1	Selenium metabolism	117	139	56	88	1	1.61498	1.48718	1.81766
11	120434	P4hb	Protein processing in ER	163	112	78	83	1	0.934049	1.48685	1.23057
11	74739	Srr	Amino acids metabolism	23	22	11	14	1	1.30027	1.48602	1.47101
5	138012	Trfr2	Iron metabolism	92	89	44	54	1	1.31505	1.48602	1.41848
11	20013	Actr2	Cytoskeleton	23	18	11	11	1	1.06386	1.48602	1.1558
3	96024	Hist2h2be	Chromatin	23	27	11	9	1	1.59579	1.48602	0.945652
16	38347	Cox17	Oxidative phosphorylation	23	19	11	7	1	1.12296	1.48602	0.735507
6	57486	Ppm1k	Amino acids metabolism	251	264	120	142	1	1.42978	1.48549	1.3672
10	21097	Aldh8a1	Retinol metabolism	338	333	161	302	1	1.33927	1.48003	2.15927
8	107485	Ces2g	Drug metabolism	21	19	10	16	1	1.22991	1.47959	1.84127
4	115273	Cyp4a32	Fatty acid metabolism	21	25	10	9	1	1.6183	1.47959	1.03571
19	32694	Papss2	Selenocompound metabolism	292	313	139	340	1	1.45714	1.47909	2.81393
3	98566	Hsd3b3	Steroid metabolism	82	85	39	85	1	1.40911	1.47779	2.50508
5	147644	Rpl21	Ribosome	272	203	129	178	1	1.01453	1.47361	1.5815
10	79723	Gamt	Amino acids metabolism	76	64	36	63	1	1.14474	1.4718	2.00329
2	154717	Eif2s2	Translation	57	42	27	43	1	1.00164	1.4718	1.8231
11	48614	Gnb2l1	Signal transduction	594	565	281	492	1	1.29301	1.46988	2.00168
8	67213	Sc4mol	Steroid metabolism	110	165	52	80	1	2.03906	1.46883	1.75758
4	139179	Aldh4a1	Amino acids metabolism	91	83	43	95	1	1.23987	1.46821	2.52289
8	95804	Ces1f	Drug metabolism	324	346	153	234	1	1.45168	1.46726	1.74537
3	120966	Tmem56	?	53	27	25	36	1	0.692512	1.46563	1.64151
11	83563	1100001G20Rik	?	422	443	199	337	1	1.42702	1.46522	1.9299
5	87356	Ugt2b1	Amino acids metabolism	121	190	57	73	1	2.13456	1.4637	1.45799
17	71554	Lpin2	Glycerolipid metabolism	34	48	16	53	1	1.91912	1.46218	3.76716
4	62815	Ambp	Acute phase protein	3136	2341	1472	2169	1	1.01476	1.45845	1.67148
5	30559	Ept1	Lipid metabolism	228	181	107	150	1	1.07915	1.45818	1.58991
13	111185	Plk2	Serum-inducible Polo-like kinase	32	36	15	29	1	1.5293	1.45647	2.1901
12	88488	Gstz1	Amino acids metabolism	96	128	45	85	1	1.8125	1.45647	2.13976
6	113327	Arpc4	Signal transduction	96	64	45	45	1	0.90625	1.45647	1.13281
11	78059	Sdf2	Signal transduction	47	28	22	28	1	0.80984	1.45441	1.43972
13	23833	Hist1h1c	Chromatin	122	82	57	26	1	0.913678	1.4517	0.515027
X	98753	Gjb1	Cell adhesion	422	519	197	370	1	1.67184	1.45049	2.11888
19	39963	Cyp2c69	Lipid metabolism	15	31	7	19	1	2.80937	1.45	3.06111
10	126416	Ctdsp2	Transcription	30	12	14	11	1	0.54375	1.45	0.886111
11	120210	Actg1	Cytoskeleton	234	207	109	251	1	1.20252	1.44734	2.59224
15	100183	Mettl7a2	Chromatin	73	52	34	37	1	0.968322	1.44716	1.22489
7	112748	Hpx	Heme binding	3933	3259	1829	2833	1	1.12642	1.44494	1.74076
11	98636	Nr1d1	Transcription	200	193	93	155	1	1.3118	1.44482	1.87292
4	40896	Chmp5	Endocytosis	28	30	13	20	1	1.45647	1.4426	1.72619
18	75165	BC031181	?	56	41	26	39	1	0.995257	1.4426	1.68304
16	30267	Cpn2	Protein degradation	153	144	71	134	1	1.27941	1.44188	2.11656
11	97643	Rpl23	Ribosome	569	529	264	422	1	1.26381	1.44163	1.79233
7	13583	Slc27a5	Bile acids metabolism	276	255	128	257	1	1.25594	1.44099	2.2503
17	29168	Srsf3	mRNA processing	82	51	38	42	1	0.845465	1.4399	1.2378
5	146822	Cyp3a25	Steroid metabolism	190	155	88	149	1	1.10896	1.4391	1.89518
5	146892	Cyp3a59	Steroid metabolism	190	155	88	149	1	1.10896	1.4391	1.89518
7	150659	Slc22a18	Solute carrier	80	92	37	108	1	1.56328	1.43705	3.2625
11	77997	Rpl23a	Ribosome	253	220	117	211	1	1.18207	1.4369	2.01548
7	52830	0610005C13Rik	?	106	73	49	68	1	0.936173	1.43632	1.55031
14	21871	Adk	Nucleotide metabolism	145	135	67	86	1	1.26562	1.43571	1.43333
15	79501	Tomm22	Protein translocation	26	13	12	26	1	0.679687	1.43407	2.41667
14	32973	Ncoa4	Signal transduction	52	35	24	29	1	0.914964	1.43407	1.34776
10	128398	Mettl7b	Chromatin	1801	1878	831	1582	1	1.41749	1.43367	2.1228
17	35810	Gtf2h4	Transcription	50	36	23	59	1	0.97875	1.42929	2.85167
11	3822	Tcn2	Vitamin digestion and absorption	137	86	63	102	1	0.85333	1.42883	1.79927
10	6806	Iyd	Amino acids metabolism	37	55	17	26	1	2.02069	1.42761	1.6982
4	151700	Rpl22	Ribosome	107	93	49	89	1	1.18151	1.4229	2.01012
11	121297	Fn3k	?	83	40	38	71	1	0.65512	1.42255	2.06727
11	4774	Nipsnup1	?	83	41	38	28	1	0.671498	1.42255	0.815261
2	60123	Cd302	Phagocytosis	105	89	48	93	1	1.15223	1.42041	2.14048
2	121973	B2m	Antigen presentation	5024	4916	2293	4855	1	1.33015	1.41813	2.33537
11	55233	Sparc	Signal transduction	114	100	52	78	1	1.19243	1.41729	1.65351
15	36539	Pabpc1	RNA degradation	224	236	102	138	1	1.4322	1.41486	1.48884
7	54101	Ldha	Glycolysis/Gluconeogenesis	44	30	20	32	1	0.926847	1.41234	1.75758
8	119618	Bcmo1	Retinol metabolism	88	49	40	56	1	0.756925	1.41234	1.53788
10	124765	Slc16a7	Solute carrier	55	35	25	24	1	0.865057	1.41234	1.05455
10	17443	Cited2	Transcription	44	38	20	17	1	1.17401	1.41234	0.933712
7	112900	Tpp1	Lysosome	196	121	89	145	1	0.839206	1.4109	1.78784
6	119367	Adipor2	Signal transduction	445	491	202	391	1	1.49989	1.41043	2.12341
17	27772	Rps10	Ribosome	875	685	397	617	1	1.0642	1.40976	1.7041
11	106650	Dxd5	mRNA processing	128	120	58	128	1	1.27441	1.40792	2.41667
17	83913	Cox7a2I	Oxidative phosphorylation	53	39	24	47	1	1.00029	1.40701	2.14308
2	119373	150003D03Rik	Signal transduction	104	69	47	68	1	0.901893	1.40419	1.58013
5	76374	Kdr	Signal transduction	124	51	56	74	1	0.559098	1.40323	1.4422
12	13276	Nbas	?	31	25	14	17	1	1.09627	1.40323	1.32527
7	28233	Blvrb	Porphyrin metabolism	62	39	28	31	1	0.855091	1.40323	1.20833
7	13420	Zpf110	Signal transduction	31	20	14	9	1	0.877016	1.40323	0.701613
19	40164	Cyp2c50	Lipid metabolism	215	319	97	238	1	2.01693	1.40183	2.67519
16	37580	Hgd	Amino acids metabolism	184	265	83	167	1	1.9578	1.40159	2.19339
13	51943	Gadd45g	Cell cycle	111	81	50	60	1	0.991976	1.39961	1.30631
2	84616	Serping1	Complement and coagulation cascades	573	635	258	433	1	1.50646	1.39903	1.82621
5	136410	Ywhag	Signal transduction	20	35	9	25	1	2.37891	1.39821	3.02083
1	88423	Ptma	Signal transduction	80	64	36	77	1	1.0875	1.39821	2.32604
11	6191	Ogdh	Pyruvate metabolism	80	88	36	69	1	1.49531	1.39821	2.08438
10	114799	Tmem19	?	40	20	18	32	1	0.679687	1.39821	1.93333
2	73748	Atp5g3	Oxidative phosphorylation	200	159	90	146	1	1.0807	1.39821	1.76417
10	80890	Nfic	Transcription	80	24	36	49	1	0.407812	1.39821	1.48021
11	116061	Acox1	Fatty acids metabolism	549	625	247	441	1	1.54756	1.39793	1.94126
11	68715	Rpl26	Ribosome	347	315	156	295	1	1.23401	1.39687	2.05451
1	174825	Apcs	Acute-phase protein	69	42	31	39	1	0.827446	1.39596	1.36594
6	48522	Rarres2	Signal transduction	305	342	137	291	1	1.52428	1.39567	2.30574
9	48413	Nnmt	Nicotinate and nicotinamide metabolism	29	40	13	27	1	1.875	1.39286	2.25
9	107983	Mst1	Signal transduction	29	38	13	22	1	1.78125	1.39286	1.83333
3	32635	Mrpl47	Mitoribosome	29	21	13	11	1	0.984375	1.39286	0.916667
8	95754	Ces1e	Drug metabolism	38	50	17	30	1	1.78865	1.39004	1.90789
18	78013	Atp5a1	Oxidative phosphorylation	38	31	17	30	1	1.10896	1.39004	1.90789
16	30065	Hes1	Signal transduction	47	41	21	36	1	1.18584	1.3883	1.85106
17	24307	Atp6v0c-ps2	Bile acids metabolism	47	26	21	32	1	0.751995	1.3883	1.64539
14	25310	Rps24	Ribosome	833	773	372	639	1	1.26146	1.38758	1.85384
8	73034	Ub252	Ribosome	725	611	323	483	1	1.14562	1.38429	1.61
8	73421	Rpl18a	Ribosome	272	222	121	165	1	1.10949	1.38222	1.46599
9	121767	Higd1a	Signal transduction	54	75	24	55	1	1.88802	1.38095	2.46142
13	3537	Gdi2	Signal transduction	90	67	40	75	1	1.01198	1.38095	2.01389
7	134944	Hsd3b7	Bile acids metabolism	45	59	20	34	1	1.78229	1.38095	1.82593
8	107850	Tmem208	?	90	98	40	56	1	1.48021	1.38095	1.5037
X	146983	Alas2	Heme metabolism	9	3	4	1	1	0.453125	1.38095	0.268519
8	47825	Irf2	Signal transduction	187	138	83	145	1	1.00318	1.37911	1.87389
5	31224	Khk	Carbohydrate metabolism	621	382	275	455	1	0.836202	1.37595	1.77067
11	114530	Rpl38	Ribosome	1109	918	491	802	1	1.12525	1.37566	1.74767
7	29136	Rps16	Ribosome	61	24	27	25	1	0.534836	1.37529	0.990437
13	22128	Hist1h2bk	Chromatin	52	16	23	17	1	0.418269	1.37431	0.790064
6	142423	Gys2	Carbohydrate metabolism	86	65	38	43	1	1.02743	1.37292	1.20833
15	98930	Dnajc22	Protein folding	34	30	15	30	1	1.19945	1.3708	2.13235
X	131121	Rpl36a	Ribosome	990	937	436	728	1	1.2866	1.3684	1.7771
5	151467	N4bp2l2	?	50	33	22	41	1	0.897187	1.36714	1.98167
5	145118	Baiap2	Cytoskeleton	50	8	22	34	1	0.2175	1.36714	1.64333
13	24007	Slc17a4	Solute carrier	25	36	11	8	1	1.9575	1.36714	0.773333
X	138738	Gm5643	mRNA processing	66	67	29	34	1	1.37997	1.36526	1.24495
5	123633	Hpd	Amino acids metabolism	1277	1458	561	1021	1	1.55205	1.365	1.9322
10	96080	Btg1	mRNA degradation	105	51	46	55	1	0.660268	1.36122	1.26587
11	96805	Pnpo	Vitamin B6 metabolism	32	19	14	31	1	0.807129	1.35938	2.34115
1	174431	Tagln2	Cytoskeleton	32	21	14	27	1	0.89209	1.35938	2.03906
2	131060	Mavs	Cytosolic RNA-sensing pathway	64	63	28	47	1	1.33813	1.35938	1.77474
5	117737	Pebp1	Signal transduction	32	14	14	16	1	0.594727	1.35938	1.20833
1	183142	Wdr26	Signal transduction	71	27	31	33	1	0.516945	1.35664	1.12324
11	60624	Shmt1	Amino acids metabolism	78	55	34	62	1	0.958534	1.3544	1.92094
18	32400	Ercc3	Transcription	39	29	17	24	1	1.01082	1.3544	1.48718
6	48396	Zfp467	Transcription	62	39	27	41	1	0.855091	1.35311	1.59812
15	34373	Gm12191	Ribosome	154	130	67	100	1	1.14752	1.35181	1.56926
X	70164	Nsdhl	Steroid metabolism	338	331	147	169	1	1.33122	1.35133	1.20833
13	40955	Gcnt2	Glycerophospholipid metabolism	23	26	10	26	1	1.53668	1.35093	2.73188
16	18777	Cldn5	Cell adhesion	23	23	10	20	1	1.35937	1.35093	2.10145
5	104453	Hsd17b11	Steroid metabolism	313	231	136	186	1	1.00324	1.35007	1.4361
9	70782	Lipc	Glycolipid metabolism	99	112	43	92	1	1.53788	1.34957	2.24579
3	81779	Tdo2	Amino acids metabolism	839	1209	364	629	1	1.95886	1.34803	1.81178
5	89886	Gc	Lipid metabolism	1761	1532	764	1350	1	1.1826	1.34802	1.85264
14	41919	Mat1a	Amino acids metabolism	940	1319	407	897	1	1.90746	1.34533	2.30612
17	35268	Apom	Lipid metabolism	594	619	257	358	1	1.41659	1.34434	1.45651
17	25218	Tmem204	Transmembrane protein	37	37	16	36	1	1.35937	1.34363	2.35135
16	90225	Sod1	Superoxide degradation	377	247	163	238	1	0.890625	1.34341	1.52564
13	23776	Hist1h2bc	Chromatin	81	74	35	52	1	1.2419	1.34259	1.55144
2	34627	Hspa5	Protein processing in ER	956	690	413	533	1	0.981139	1.34231	1.34737
11	108256	Apoh	Complement and coagulation cascades	3194	3153	1376	2609	1	1.34193	1.33858	1.97404
4	96331	Cyp2j5	Lipid metabolism	193	137	83	113	1	0.964945	1.33623	1.41494
3	146260	Uox	Nucleotide metabolism	3592	4064	1542	3034	1	1.538	1.33386	2.04125
3	82812	Fgg	Complement and coagulation cascades	2425	2083	1041	1830	1	1.16766	1.33383	1.82371
9	44611	Ttc36	?	401	374	172	281	1	1.26785	1.33274	1.69347
6	72340	Vamp8	Membrane trafficking	28	32	12	34	1	1.55357	1.33163	2.93452
2	172266	2410001C21Rik	?	21	19	9	16	1	1.22991	1.33163	1.84127
12	105645	Serpina3n	Complement and coagulation cascades	56	72	24	40	1	1.74777	1.33163	1.72619
4	129256	Fam167b	?	63	50	27	43	1	1.07887	1.33163	1.64947
5	101003	Plac8	Transcription	28	35	12	18	1	1.69922	1.33163	1.55357
14	18493	Thrb	Signal transduction	35	28	15	20	1	1.0875	1.33163	1.38095
8	42302	Fgl1	Complement and coagulation cascades	91	42	39	44	1	0.627404	1.33163	1.1685
13	103483	Cd180	Membrane protein	21	22	9	8	1	1.42411	1.33163	0.920635
5	110606	Golga3	Goligi	21	18	9	7	1	1.16518	1.33163	0.805556
19	39817	Cyp2c68	Lipid metabolism	75	82	32	54	1	1.48625	1.32571	1.74
4	116667	Urod	Heme biosynthesis	47	36	20	25	1	1.04122	1.32219	1.28546
5	31600	Gckr	Carbohydrate metabolism	40	67	17	19	1	2.27695	1.32054	1.14792
19	20677	Aldh1a1	Amino acids metabolism	2393	1150	1017	1357	1	0.653273	1.3205	1.37042
X	99314	Pin4	Ribosome	33	21	14	21	1	0.865057	1.31818	1.53788
12	88785	1810035L17Rik	mRNA processing	33	16	14	20	1	0.659091	1.31818	1.46465
8	63966	Cbr4	Fatty acids metabolism	33	12	14	10	1	0.494318	1.31818	0.732323
3	132347	Aimp	tRNA processing	125	95	53	81	1	1.03312	1.31743	1.566
8	87418	Gcdh	Fatty acids metabolism	130	117	55	62	1	1.22344	1.31456	1.15256
X	91788	Maged1	Signal transduction	26	13	11	8	1	0.679687	1.31456	0.74359
10	127324	Rdh7	Retinol metabolism	1804	1779	763	1291	1	1.34054	1.31416	1.72944
3	96329	Hfe2	Signal transduction	135	190	57	130	1	1.91319	1.3119	2.32716
4	15873	Decr1	Fatty acid metabolism	64	90	27	37	1	1.91162	1.31083	1.39714
11	4606	Uqcr10	Oxidative phosphorylation	64	32	27	37	1	0.679687	1.31083	1.39714
1	132557	C4bp	Complement and coagulation cascades	166	165	70	128	1	1.35119	1.31024	1.86345
8	96910	Herpud1	Protein processing in ER	83	40	35	23	1	0.65512	1.31024	0.669679
10	127691	Apon	Steroid metabolism	477	440	201	353	1	1.25393	1.3093	1.78843
4	46463	Anp32b	Cell cycle	19	13	8	16	1	0.930099	1.30827	2.03509
6	50516	Cycs	Oxidative phosphorylation	38	55	16	29	1	1.96752	1.30827	1.8443
8	3720	Clec4g	?	95	66	40	57	1	0.944408	1.30827	1.45
19	8206	Gm5631	Solute carrier	95	60	40	54	1	0.858553	1.30827	1.37368
2	148701	Cst3	Protease inhibitor	69	67	29	66	1	1.31997	1.3059	2.31159
9	119066	Acaa1b	Lipid metabolism	69	48	29	54	1	0.945652	1.3059	1.8913
9	106351	Abhd14b	Carboxylic esterase	138	83	58	90	1	0.817595	1.3059	1.57609
17	45711	Hsp90ab1	Antigen processing and presentation	928	946	390	580	1	1.38574	1.3058	1.51042
10	62502	Pbld2	Phenanzine metabolism	119	79	50	73	1	0.902442	1.30552	1.48249
6	42197	Gstk1	Glutathione metabolism	250	220	105	207	1	1.19625	1.305	2.001
6	72389	Mat2a	Amino acids metabolism	62	32	26	41	1	0.701613	1.303	1.59812
2	157105	Rpn2	Protein processing in ER	74	59	31	29	1	1.08383	1.30164	0.947072
2	172978	Pck1	Glycolysis/Gluconeogenesis	485	546	203	392	1	1.53035	1.30052	1.95326
12	104995	Serpina6	Corticosterone-binding	134	106	56	104	1	1.07533	1.29851	1.87562
10	62524	Pbld1	Phenanzine metabolism	252	185	105	150	1	0.997954	1.29464	1.43849
4	129785	Pef1	Signal transduction	24	14	10	14	1	0.792969	1.29464	1.40972
16	75767	Hspa13	Signal transduction	48	32	20	27	1	0.90625	1.29464	1.35938
7	29767	Eif3k	Translation	84	86	35	33	1	1.39174	1.29464	0.949405
8	107607	Ces3b	Drug metabolism	639	545	266	494	1	1.1594	1.29343	1.86828
16	23521	Masp1	Complement and coagulation cascades	94	105	39	57	1	1.51845	1.28913	1.46543
19	3853	Chka	Phospholipid metabolism	94	50	39	56	1	0.723072	1.28913	1.43972
2	134380	Hao1	Glyoxylate metabolism	504	384	209	326	1	1.03571	1.28848	1.56316
13	69673	Papd7	RNA degradation	41	20	17	29	1	0.66311	1.28833	1.70935
19	58530	Gfra1	Axon guidance	29	44	12	42	1	2.0625	1.28571	3.5
11	80197	Zpf207	Transcription	58	59	24	58	1	1.38281	1.28571	2.41667
X	72625	F8	Complement and Coagulation cascades	29	24	12	15	1	1.125	1.28571	1.25
8	95722	Ces1d	Drug metabolism	1158	779	479	728	1	0.914467	1.28525	1.51929
3	82830	Fga	Complement and coagulation cascades	4249	3039	1754	2793	1	0.972262	1.28264	1.58855
1	16094	Rpl7	Ribosome	923	677	381	602	1	0.997071	1.28258	1.5762
1	173155	Apoa2	Lipid metabolism	27128	22393	11196	19730	1	1.12211	1.28235	1.75762
6	71149	Fabp1	Fatty acids metabolism	2968	2378	1224	1564	1	1.08915	1.28138	1.27347
15	102289	Prr13	?	114	66	47	43	1	0.787007	1.28102	0.91155
18	35658	Sil1	Protein processing in ER	51	28	21	31	1	0.746324	1.27941	1.46895
8	46417	Cyp4v3	Fatty acids metabolism	34	21	14	17	1	0.839614	1.27941	1.20833
6	11857	Ndufa4	Oxidative phosphorylation	226	229	93	164	1	1.37742	1.2786	1.75369
12	70285	Rpl36al	Ribosome	248	196	102	200	1	1.07434	1.27794	1.94892
13	91063	Rps23	Ribosome	304	196	125	218	1	0.876439	1.27761	1.733
19	10057	Fth1	Mineral absorption	635	532	261	227	1	1.13888	1.27711	0.863911
9	54798	Psma4	Proteasome	229	123	94	179	1	0.730145	1.27542	1.88901
3	137940	Adh1	Glycolysis/Gluconeogenesis	3131	2446	1285	1987	1	1.06197	1.27521	1.53367
3	107789	Gstm2	Drug metabolism	39	39	16	31	1	1.35937	1.27473	1.92094
3	137793	Mttp	Fatty acid metabolism	178	90	73	93	1	0.687324	1.27428	1.26264
4	137418	Ece1	Protein modification	22	22	9	27	1	1.35937	1.2711	2.96591
14	66628	Gulo	Carbohydrate metabolism	247	267	101	189	1	1.46945	1.27053	1.84919
7	150238	Cd81	Signal transduction	267	189	109	150	1	0.962254	1.26846	1.35768
1	163182	Prdx6	Redox regulation	282	212	115	178	1	1.02194	1.2671	1.52541
4	115747	Uqcrh	Oxidative phosphorylation	336	336	137	248	1	1.35937	1.2669	1.78373
7	29610	Ech1	Fatty acids metabolism	27	28	11	27	1	1.40972	1.26587	2.41667
9	44581	Ift46	Cytoskeleton	81	70	33	55	1	1.17477	1.26587	1.64095
11	53244	Uqcrq	Oxidative phosphorylation	54	41	22	23	1	1.03212	1.26587	1.02932
11	29448	Rps27a	Ribosome	140	98	57	84	1	0.951562	1.26505	1.45
14	31983	Stab1	Lipid metabolism	86	100	35	109	1	1.58067	1.26453	3.06298
4	63006	Om1	Acute phase protein	792	746	322	683	1	1.28042	1.26326	2.08407
13	23643	Hist1h4f	Chromatin	64	36	26	55	1	0.764648	1.26228	2.07682
1	74760	Cyp27a1	Bile acid metabolism	613	405	249	400	1	0.898119	1.26212	1.57694
3	96361	Txnip	Redox regulation	69	49	28	59	1	0.965353	1.26087	2.06643
10	126807	Inhbc	Signal transduction	69	54	28	33	1	1.06386	1.26087	1.1558
7	147302	Echs1	Fatty acids metabolism	106	80	43	59	1	1.02594	1.26044	1.34513
16	8513	Abat	Amino acids metabolism	37	26	15	38	1	0.955236	1.25965	2.48198
19	10678	Dak	Glycerolipid metabolism	1579	1251	640	1349	1	1.077	1.25939	2.06465
15	100165	Gm10035	Chromatin	79	67	32	32	1	1.15289	1.25859	0.978903
1	172907	Fcgr2b	Phagocytosis	42	68	17	26	1	2.20089	1.25765	1.49603
1	174013	Copa	Membrane trafficking	42	40	17	20	1	1.29464	1.25765	1.15079
4	149611	Eno1	Glycolysis	854	926	345	743	1	1.47398	1.25523	2.10256
4	136913	Cdc42	Cell cycle	52	49	21	28	1	1.28095	1.25481	1.30128
15	77801	Eif3d	mRNA processing	57	52	23	47	1	1.24013	1.25376	1.99269
15	102501	Atp5g2	Oxidative phosphorylation	278	182	112	164	1	0.889951	1.2518	1.42566
15	31498	Cmbl	Carbohydrate metabolism	241	181	97	165	1	1.02094	1.25059	1.65456
11	75237	Serpinf1	Complement and coagulation cascades	97	47	39	71	1	0.658666	1.24926	1.7689
7	148196	Ifitm3	Immune response	906	784	364	791	1	1.17632	1.24834	2.10992
11	59851	Pemt	Glycerophospholipid metabolism	172	141	69	116	1	1.11437	1.24647	1.62984
6	121787	Mug1	Complement and coaguloation cascades	252	311	101	196	1	1.67764	1.24532	1.87963
19	39888	Cyp2c40	Lipid metabolism	20	51	8	30	1	3.46641	1.24286	3.625
10	80754	Tjp3	Cell adhesion	35	37	14	47	1	1.43705	1.24286	3.24524
2	103936	Cd59a	Complement and coagulation cascades	20	38	8	25	1	2.58281	1.24286	3.02083
1	134036	Cdk18	Cell cycle	25	14	10	25	1	0.76125	1.24286	2.41667
11	75300	Prpf8	mRNA processing	35	21	14	31	1	0.815625	1.24286	2.14048
7	106331	Dgat2	Fatty acids metabolism	35	34	14	30	1	1.32054	1.24286	2.07143
5	130500	Asl	Amino acids metabolism	130	183	52	110	1	1.91358	1.24286	2.04487
1	196957	Cr1l	Complement and coagulation cascades	30	26	12	22	1	1.17812	1.24286	1.77222
7	16524	Gltscr2	?	50	46	20	29	1	1.25062	1.24286	1.40167
6	135117	Hebp1	Signal transduction	35	21	14	19	1	0.815625	1.24286	1.3119
6	55287	Aqp1	Bile acids metabolism	248	281	99	168	1	1.54026	1.24035	1.6371
5	122842	Arpc3	Signal transduction	198	141	79	100	1	0.96804	1.23972	1.22054
8	108467	Lcat	Glycerophospholipid metabolism	193	137	77	146	1	0.964945	1.23964	1.82815
1	89967	Ugt1a10	Lipid metabolism	148	106	59	74	1	0.973606	1.23866	1.20833
5	138423	Azgp1	Lipid metabolism	2020	1698	805	1756	1	1.14268	1.23824	2.10083
1	94538	Myeon2	?	128	122	51	76	1	1.29565	1.238	1.4349
6	5144	Pon1	Paraoxon degradation	467	501	186	344	1	1.45834	1.23753	1.78016
10	127303	Bco89597	Retinol metabolism	113	69	45	89	1	0.830061	1.23736	1.90339
9	103966	Acad11	Fatty acids metabolism	171	144	68	81	1	1.14474	1.23559	1.14474
6	124764	Tpi1	Glycolysis/Gluconeogenesis	1034	845	411	870	1	1.1109	1.23504	2.03337
6	134872	Cdkn1b	Signal transduction	73	63	29	82	1	1.17316	1.23434	2.71461
7	116662	Rpl27a	Ribosome	131	74	52	77	1	0.767891	1.23337	1.42048
7	134417	Sephs2	Selenocompound metabolism	126	54	50	48	1	0.582589	1.23299	0.920635
15	98861	Tuba1c	Phagocytosis	507	494	201	492	1	1.32452	1.23183	2.34517
9	65908	Ppib	Protein processing in ER	53	42	21	37	1	1.07724	1.23113	1.68711
3	90017	Rps27	Ribosome	750	660	297	548	1	1.19625	1.23043	1.76578
4	129277	Eif3i	Translation	96	94	38	88	1	1.33105	1.22991	2.21528
11	78279	Slc46a1	Vitamin digestion and absorption	48	29	19	37	1	0.821289	1.22991	1.86285
17	25966	Jmjd8	Chromatin	43	28	17	22	1	0.885174	1.22841	1.23643
10	120802	Gus	Lysosome	38	18	15	34	1	0.643914	1.2265	2.16228
3	98449	Hsd3b5	Steroid metabolism	1427	942	563	1054	1	0.897359	1.22587	1.78498
13	41113	Tmem14c	Heme metabolism	104	73	41	75	1	0.954177	1.22493	1.74279
15	80086	Atf4	Signal transduction	208	121	82	136	1	0.79079	1.22493	1.58013
5	148672	Pomp	Proteasome	99	62	39	57	1	0.851326	1.22403	1.39141
11	26287	Frncl	Protein degradation	33	31	13	17	1	1.27699	1.22403	1.24495
9	108241	Gpx1	Lipid metabolism	2116	1441	833	852	1	0.925737	1.22318	0.973062
4	150283	Park7	mRNA processing	56	57	22	40	1	1.38365	1.22066	1.72619
7	148525	Eps8l2	Signal transduction	28	18	11	16	1	0.873884	1.22066	1.38095
19	40067	Cyp2c37	Lipid metabolism	214	288	84	237	1	1.82944	1.21963	2.6764
7	31729	Hamp	Defense response	1217	1611	477	1280	1	1.79947	1.21784	2.54177
7	31709	Hamp2	Defense response	1217	1611	477	1230	1	1.79947	1.21784	2.44248
7	133819	Sult1a1	Sulfur metabolism	666	848	261	699	1	1.73086	1.21766	2.53641
7	53359	Fcgrt	Signal transduction	194	148	76	108	1	1.03705	1.21723	1.34536
8	47061	Ufsp2	Protein modification	41	31	16	37	1	1.02782	1.21254	2.18089
9	106332	Rpl29	Ribosome	282	220	110	200	1	1.06051	1.21201	1.71395
15	39688	Dpys	Drug metabolism	200	224	78	170	1	1.5225	1.21179	2.05417
11	98308	Grb7	Signal transduction	77	80	30	120	1	1.41234	1.21058	3.76623
11	100182	Eif1	Translation	95	60	37	60	1	0.858553	1.21015	1.52632
5	108863	Atp5k	Oxidative phosphorylation	216	182	84	122	1	1.1454	1.20833	1.36497
19	5602	Rnaseh2c	DNA replication	36	27	14	19	1	1.01953	1.20833	1.27546
9	38526	Vwa5a	Acute phase response	67	66	26	90	1	1.33909	1.20576	3.24627
3	129035	Enpep	Protein degradation	67	41	26	72	1	0.831856	1.20576	2.59701
2	122061	Sord	Glycolysis	1103	954	428	851	1	1.17574	1.20567	1.86454
11	69623	Acadvl	Fatty acids metabolism	49	37	19	19	1	1.02647	1.20481	0.937075
4	134470	Tmem50a	?	31	25	12	18	1	1.09627	1.20276	1.40323
1	55145	Hspe1	mRNA degradation	124	79	48	50	1	0.866053	1.20276	0.974462
17	33054	Cyp4f14	Lipid metabolism	636	533	246	573	1	1.13922	1.20182	2.17728
13	34169	Tubb2	Phagocytosis	75	56	29	67	1	1.015	1.20143	2.15889
10	74869	Upb1	Drug metabolism	70	114	27	50	1	2.21384	1.19847	1.72619
8	46347	F11	Complement and coagulation cascades	70	53	27	30	1	1.02924	1.19847	1.03571
X	7770	Ebp	Steroid metabolism	153	122	59	122	1	1.08395	1.19818	1.92702
11	102890	Nmt	Apoptosis	39	30	15	24	1	1.04567	1.19505	1.48718
8	25687	Ido2	Amino acids metabolism	73	56	28	57	1	1.04281	1.19178	1.88699
4	49518	Baat	Bile acids metabolism	266	170	102	177	1	0.868773	1.19146	1.60808
4	107792	Scp2	Steroid metabolism	966	797	370	529	1	1.12155	1.19011	1.32341
7	107731	Mrpl48	Mitoribosome	34	25	13	14	1	0.99954	1.18803	0.995098
11	69209	Lsmd1	Protein modification	34	18	13	12	1	0.719669	1.18803	0.852941
7	17324	Ap2s1	Endocytosis	55	52	21	36	1	1.28523	1.18636	1.58182
3	88101	Cct3	Protein folding	110	58	42	50	1	0.716761	1.18636	1.09848
12	71328	Pygl	Carbohydrate metabolism	296	182	113	184	1	0.835832	1.18617	1.50225
15	82594	Cyp2d40	Drug metabolism	608	496	232	382	1	1.10896	1.18562	1.51837
9	77765	Elovc5	Fatty acids metabolism	181	131	69	117	1	0.983857	1.18449	1.56215
16	57167	Nit2	Amino acids metabolism	21	24	8	17	1	1.55357	1.18367	1.95635
19	30308	Mbl2	Complement and coagulation cascades	252	163	96	140	1	0.879278	1.18367	1.34259
7	16508	Sepw1	Folic acid metabolism	50	46	19	11	1	1.25062	1.18071	0.531667
16	55967	Rpl24	Ribosome	1181	851	448	901	1	0.979533	1.17866	1.84371
1	89471	Ngef	Signal transduction	58	44	22	42	1	1.03125	1.17857	1.75
17	46575	Slc22a7	Bile acids metabolism	29	46	11	18	1	2.15625	1.17857	1.5
17	6428	Dynlt1b	Cytoskeleton	29	21	11	18	1	0.984375	1.17857	1.5
8	109674	Cyb5b	Drug metabolism	29	32	11	11	1	1.5	1.17857	0.916667
12	29308	Colec11	Phagocytosis	240	195	91	167	1	1.10449	1.17813	1.6816
3	102824	Csde1	mRNA processing	248	256	94	159	1	1.40323	1.17771	1.5494
8	13026	F7	Complement and coagulation cascades	103	91	39	96	1	1.201	1.17649	2.25243
1	182743	H3f3a	Chromatin	56	51	23	31	1	1.138	1.17615	1.1378
3	107746	Gstm6	Drug metabolism	111	152	42	93	1	1.86149	1.17568	2.02477
3	58330	Eif2a	Translation	74	65	28	43	1	1.19405	1.17568	1.40428
X	34332	Slc25a5	Signal transduction	418	368	158	339	1	1.19677	1.17447	1.95993
4	41687	Sigmar1	Signal transduction	45	40	17	33	1	1.20833	1.17381	1.77222
10	60552	Pcbd1	Amino acids metabolism	98	79	37	59	1	1.09582	1.1731	1.45493
7	149573	Ctsd	Lysosome	159	106	60	120	1	0.90625	1.17251	1.8239
16	38433	Pla1a	Phospholipid metabolism	61	54	23	34	1	1.20338	1.17155	1.34699
11	52174	Vdac1	Signal transduction	130	97	49	81	1	1.0143	1.17115	1.50577
17	80258	Galm	Glycolysis/gluconeogenesis	101	92	38	75	1	1.23824	1.16902	1.79455
7	123477	Rps13	Ribosome	173	105	65	116	1	0.825054	1.16742	1.62042
3	65197	Ssr3	Protein processing in ER	237	108	89	188	1	0.619462	1.16682	1.91702
7	133943	Aldoa	Glycolysis/Gluconeogenesis	40	39	15	31	1	1.32539	1.16518	1.87292
10	87322	Igf1	Signal transduction	648	460	243	404	1	0.964988	1.16518	1.50669
10	60915	Eif4cbp2	Translation	40	45	15	23	1	1.5293	1.16518	1.38958
7	126904	Acsm3	Carbohydrate metabolism	72	61	27	40	1	1.15169	1.16518	1.34259
X	34733	Ndufa1	Oxidative phosphorylation	24	20	9	13	1	1.13281	1.16518	1.30903
1	87546	Sp100	Transcription	24	14	9	12	1	0.792969	1.16518	1.20833
1	59294	Als2	Signal transduction	24	27	9	8	1	1.5293	1.16518	0.805556
7	52072	Atf5	Transcription	865	460	323	528	1	0.722905	1.16024	1.47514
9	57531	Cyp1a2	Drug metabolism	2838	2454	1058	1846	1	1.17544	1.15834	1.57194
11	78798	Lgals9	Lectin, galactose-binding	671	571	250	552	1	1.15679	1.15765	1.98808
5	151993	Stard13	Signal transduction	51	40	19	43	1	1.06618	1.15756	2.03758
14	31756	Itih1	Acute phase response	94	71	35	52	1	1.02676	1.15691	1.33688
17	35258	Csnk2b	Cell adhesion	43	16	16	35	1	0.505814	1.15615	1.96705
15	5066	Rpl37	Ribosome	508	346	189	437	1	0.925874	1.156	2.0789
6	124492	C1s	Complement and coaguloation cascades	113	158	42	85	1	1.90072	1.15487	1.81785
15	10288	Agxt2	Amino acids metabolism	113	125	42	66	1	1.50373	1.15487	1.4115
19	26678	Smarca2	Chromatin	35	29	13	37	1	1.12634	1.15408	2.55476
9	102911	Slc21a2	Solute carrier	35	26	13	30	1	1.00982	1.15408	2.07143
8	87605	BC056474	?	124	99	46	91	1	1.08531	1.15265	1.77352
1	164672	Prrc2c	?	62	40	23	41	1	0.877016	1.15265	1.59812
3	94846	Psmd4	Protein degradation	62	37	23	39	1	0.81124	1.15265	1.52016
18	46888	Cdo1	Amino acids metabolism	453	333	168	296	1	0.999276	1.15232	1.5791
17	87425	Cript	?	27	37	10	18	1	1.86285	1.15079	1.61111
5	45884	Lap3	Amino acids metabolism	154	130	57	129	1	1.14752	1.15005	2.02435
1	135817	Prelp	Keratin sulfate metabolism	46	77	17	47	1	2.27548	1.14829	2.4692
11	119804	Baiap2	Cytoskeleton	46	36	17	17	1	1.06386	1.14829	0.893116
17	12868	Slc22a1	Bile acids metabolism	111	80	41	51	1	0.97973	1.14768	1.11036
7	133710	Eif3c	Translation	84	37	31	37	1	0.598772	1.14668	1.06448
1	174628	Crp	Complement and coagulation cascades	282	283	104	200	1	1.3642	1.1459	1.71395
2	14152	Mrc1	Phagocytosis	133	113	49	102	1	1.15496	1.14474	1.85338
6	24477	Ndufa5	Oxidative phosphorylation	30	44	11	27	1	1.99375	1.13929	2.175
9	61762	Rpl1	Ribosome	232	112	85	189	1	0.65625	1.13839	1.96875
14	22652	Vdac2	Signal transduction	145	60	53	77	1	0.5625	1.13571	1.28333
11	32183	Hba-a1	Hemoglobin	1320	1110	482	736	1	1.14311	1.13458	1.34747
11	6317	Ppia	Protein folding	326	241	119	209	1	1.00494	1.1342	1.54934
11	75253	Serpinf2	Complement and coagulation cascades	148	112	54	105	1	1.02872	1.13369	1.71453
4	106851	Tmem59	?	74	59	27	41	1	1.08383	1.13369	1.33896
7	20284	Apoe	Lipid metabolism	4900	3439	1783	2351	1	0.954059	1.13062	1.15951
8	124967	Mvd	Steroid metabolism	22	16	8	23	1	0.988636	1.12987	2.52652
1	157405	Acbd6	Lipid metabolism	22	26	8	20	1	1.60653	1.12987	2.19697
1	58068	Aox1	Amino acids metabolism	22	14	8	12	1	0.865057	1.12987	1.31818
8	72827	Cope	Membrane trafficking	66	59	24	32	1	1.2152	1.12987	1.17172
X	97688	Igbp1	Signal transduction	33	33	12	10	1	1.35937	1.12987	0.732323
9	46036	Apoa1	Lipid metabolism	6112	5621	2218	2922	1	1.25017	1.12756	1.15535
9	64023	Rpl4	Ribosome	411	324	149	279	1	1.07162	1.12643	1.64051
8	87372	Calr	Phagocytosis	640	306	232	380	1	0.649951	1.12634	1.4349
7	31017	Polr2i	Transcription	69	62	25	37	1	1.22147	1.12578	1.29589
9	54712	Ireb2	Iron metabolism	58	48	21	60	1	1.125	1.125	2.5
14	76245	Tpt1	Protein folding	986	446	357	562	1	0.61489	1.125	1.37745
1	72757	Rpl37a	Ribosome	340	165	123	197	1	0.659697	1.12405	1.40025
2	4840	Phyh	Lipid metabolism	365	277	132	199	1	1.03164	1.12368	1.31758
X	10294	Mid1ip1	Lipid metabolism	36	35	13	41	1	1.32161	1.12202	2.75231
11	51577	Sar1b	Protein processing in ER	36	41	13	27	1	1.54818	1.12202	1.8125
4	86503	Rps6	Ribosome	252	200	91	163	1	1.07887	1.12202	1.56316
16	84835	Atp5j	Oxidative phosphorylation	61	52	22	19	1	1.15881	1.12061	0.752732
8	23704	Vdac3	Signal transduction	25	19	9	23	1	1.03312	1.11857	2.22333
8	123192	Cox4i1	Oxidative phosphorylation	89	79	32	62	1	1.20664	1.11717	1.68352
11	70053	Rnasek	RNA degradation	167	121	60	62	1	0.984936	1.11634	0.897206
2	37214	Pdcl	Signal transduction	39	41	14	19	1	1.42909	1.11538	1.17735
8	13061	Proz	Complement and coagulation cascades	92	76	33	56	1	1.12296	1.11452	1.47101
4	130469	Laptm5	Endocytosis	53	41	19	53	1	1.05159	1.11388	2.41667
19	45006	Fam178a	?	53	35	19	53	1	0.8977	1.11388	2.41667
13	54691	Higd2a	?	53	34	19	22	1	0.872052	1.11388	1.00314
15	78907	Eif3l	Translation	302	145	108	181	1	0.65268	1.11116	1.4484
12	113205	2010107E04Rik	?	165	139	59	92	1	1.14517	1.11104	1.34747
17	34056	Tapbp	Antigen processing and presentation	28	9	10	9	1	0.436942	1.10969	0.776786
15	78299	Tmprss6	Protein degradation	157	145	56	122	1	1.25547	1.10828	1.87792
10	79605	Atp5d	Oxidative phosphorylation	129	64	46	58	1	0.674419	1.10797	1.08656
12	56500	Psmn6	Proteasome	222	188	79	134	1	1.15118	1.10569	1.45871
7	135073	Prss8	Protein degradation	45	69	16	77	1	2.08437	1.10476	4.13519
19	40734	Entpd1	Nucleotide metabolism	45	42	16	20	1	1.26875	1.10476	1.07407
6	138088	Mgst1	Drug metabolism	2281	2044	811	1268	1	1.21813	1.10473	1.34342
14	30783	Selk	Folic acid metabolism	31	22	11	27	1	0.964718	1.10253	2.10484
9	51772	Fdx1	Steroid metabolism	31	28	11	25	1	1.22782	1.10253	1.94892
11	120575	Stra13	Transcription	93	66	33	52	1	0.964718	1.10253	1.35125
18	36904	Ik	Signal transduction	31	36	11	16	1	1.57863	1.10253	1.24731
5	146692	Cyp3a11	Steroid metabolism	2111	1432	749	779	1	0.922134	1.10244	0.891797
11	93817	Nme2	Nucleotide metabolism	316	188	112	200	1	0.808742	1.10127	1.52954
2	75543	Nfe2l2	Bile acid metabolism	96	56	34	64	1	0.792969	1.10045	1.61111
3	106350	Dram2	Apoptosis	48	37	17	30	1	1.04785	1.10045	1.51042
7	126668	Acsm5	Carbohydrate metabolism	113	57	40	68	1	0.685702	1.09987	1.45428
7	140053	Fam175b	?	34	18	12	22	1	0.719669	1.09664	1.56373
5	129526	Ran	mRNA processing	34	17	12	22	1	0.679687	1.09664	1.56373
15	78757	Lgals1	Signal transduction	71	30	25	32	1	0.574384	1.09406	1.0892
10	76038	Ftcd	Amino acids metabolism	125	88	44	71	1	0.957	1.09371	1.37267
10	75994	Lss	Steroid metabolism	125	83	44	71	1	0.902625	1.09371	1.37267
11	117687	Afmid	Carbohydrate metabolism	54	43	19	32	1	1.08247	1.09325	1.4321
15	77229	Apol7a	Lipid metabolism	37	50	13	26	1	1.83699	1.0917	1.6982
4	136449	C1qc	Complement and coagulation cascades	57	39	20	64	1	0.930099	1.09023	2.71345
11	94254	Abcc3	Bile acids metabolism	97	63	34	54	1	0.882893	1.0891	1.34536
6	34427	Bpgm	Glycolysis/Gluconeogenesis	40	45	14	49	1	1.5293	1.0875	2.96042
2	84265	Calcrl	Signal transduction	20	23	7	24	1	1.56328	1.0875	2.9
3	94691	Psmb4	Proteasome	140	56	49	34	1	0.54375	1.0875	0.586905
8	107450	Ces2e	Drug metabolism	226	104	79	108	1	0.625553	1.08613	1.15487
2	27102	Sardh	Amino acids metabolism	152	134	53	89	1	1.1984	1.08341	1.41502
13	25035	Gpld1	Glycerophospholipid metabolism	109	165	38	64	1	2.05777	1.08322	1.41896
14	66743	Ephx2	Lipid metabolism	132	68	46	58	1	0.700284	1.08279	1.06187
15	77759	Txn2	Redox regulation	23	27	8	32	1	1.59579	1.08075	3.36232
15	5058	Card6	Signal transduction	23	17	8	22	1	1.00476	1.08075	2.31159
X	16394	MaoB	Amino acids metabolism	23	21	8	16	1	1.24117	1.08075	1.68116
2	31325	Ass1	Amino acids metabolism	1547	1625	538	1203	1	1.42791	1.08057	1.87928
13	75782	Mir682	Signal transduction	236	107	82	163	1	0.616327	1.0796	1.66914
8	86118	Tecr	Fatty acids metabolism	72	72	25	65	1	1.35937	1.07887	2.18171
4	33336	Pnrc1	Signal transduction	72	46	25	47	1	0.86849	1.07887	1.57755
13	23663	Hist1h2bg	Chromatin	277	160	96	140	1	0.785199	1.07684	1.22142
13	23646	Hist1h1d	Chromatin	277	160	96	125	1	0.785199	1.07684	1.09055
7	38967	1600014C10Rik	?	101	67	35	44	1	0.901764	1.07673	1.05281
8	74686	Rab8a	Membrane trafficking	78	100	27	62	1	1.74279	1.07555	1.92094
7	88093	Sec11a	Protein export	26	21	9	16	1	1.09796	1.07555	1.48718
18	32297	Proc	Complement and coagulation cascades	165	157	57	126	1	1.29347	1.07338	1.84545
17	34077	Wdr46	Transcription	55	45	19	37	1	1.11222	1.07338	1.62576
12	7984	Apob	Fatty acids metabolism	8064	3951	2785	4162	1	0.666033	1.07309	1.24729
11	21473	Mdh1	Pyruvate metabolism	542	567	187	367	1	1.42208	1.07202	1.63638
19	55327	Acsl5	Fatty acids metabolism	87	82	30	69	1	1.28125	1.07143	1.91667
17	84247	Haao	Amino acids metabolism	742	639	255	530	1	1.17067	1.06782	1.72619
8	127093	Agt	Signal transduction	422	317	145	266	1	1.02114	1.06762	1.5233
15	99223	Tmbim6	Signal transduction	2222	1692	763	1508	1	1.03513	1.06694	1.64011
9	59504	Pkm2	Glycolysis/gluconeogenesis	35	58	12	46	1	2.25268	1.06531	3.17619
15	82237	Cyp2d10	Drug metabolism	1578	1321	541	1036	1	1.13798	1.06525	1.58661
8	121962	Osgin1	Apoptosis	526	341	180	225	1	0.881268	1.06328	1.03375
4	49563	Aldob	Glycolysis/Gluconeogenesis	6591	4701	2255	4350	1	0.969568	1.06306	1.59498
18	60686	Dctn4	Vasopressin-regulated water reabsorption	117	116	40	115	1	1.34776	1.06227	2.37536
8	46380	Klkb	Complement and coagulation cascades	202	141	69	114	1	0.948871	1.06135	1.36386
19	4059	BC021614	Glutathione metabolism	41	32	14	60	1	1.06098	1.06098	3.53659
3	130975	Hadh	Fatty acid metabolism	167	130	57	114	1	1.0582	1.06052	1.6497
4	44994	Grhpr	Amino acids metabolism	44	41	15	30	1	1.26669	1.05925	1.64773
19	42121	Hoga1	Carbohydrate metabolism	44	26	15	28	1	0.803267	1.05925	1.53788
13	34056	Nqo2	Drug metabolism	132	151	45	73	1	1.55504	1.05925	1.33649
2	127034	Snrnp200	mRNA processing	44	37	15	13	1	1.14311	1.05925	0.714015
3	79432	Etfdh	Oxidative phosphorylation	47	31	16	23	1	0.896609	1.05775	1.18262
1	55144	Hspd1	mRNA degradation	238	154	81	122	1	0.879596	1.05747	1.2388
1	90303	Spp2	?	50	51	17	27	1	1.38656	1.05643	1.305
2	38498	Psmb7	Proteasome	50	46	17	25	1	1.25062	1.05643	1.20833
13	23654	Hist1h3e	Chromatin	100	65	34	37	1	0.883594	1.05643	0.894167
X	20127	Rgn	Carbohydrate metabolism	453	388	154	265	1	1.16432	1.05629	1.41372
18	21119	Rfn125	Signal transduction	53	59	18	66	1	1.51327	1.05526	3.00943
19	12770	Keg1	Amino acids metabolism	106	72	36	44	1	0.923349	1.05526	1.00314
3	107821	Gstm1	Drug metabolism	4766	3895	1618	2747	1	1.11095	1.05484	1.3929
4	47487	Sec61b	Protein processing in ER	112	67	38	81	1	0.813198	1.05421	1.74777
5	4104	Cyp51	Steroid metabolism	56	25	19	34	1	0.606864	1.05421	1.46726
X	103212	Cox7b	Oxidative phosphorylation	112	91	38	66	1	1.10449	1.05421	1.42411
2	61433	Tank	Signal transduction	62	41	21	30	1	0.898942	1.05242	1.16935
19	12673	GM4952	Amino acids metabolism	71	64	24	30	1	1.22535	1.0503	1.02113
15	76734	Rpl8	Ribosome	435	263	147	246	1	0.821875	1.05	1.36667
13	23790	Hist1h4c	Chromatin	154	126	52	110	1	1.11222	1.04917	1.72619
17	87665	Mcfd2	Membrane trafficking	77	49	26	45	1	0.865057	1.04917	1.41234
14	32454	Hacl1	Peroxisome	83	78	28	53	1	1.27748	1.04819	1.54317
14	121312	Ipo5	Membrane trafficking	83	60	28	46	1	0.982681	1.04819	1.33936
7	148021	1190003J15Rik	Nucleotide metabolism	338	222	114	189	1	0.892844	1.04797	1.35133
14	73785	Itm2b	Signal transduction	92	45	31	31	1	0.664912	1.04697	0.814312
1	182947	Ephx1	Drug metabolism	282	217	95	139	1	1.04604	1.04673	1.19119
15	102156	Pfdn5	Protein folding	98	89	33	66	1	1.23453	1.04628	1.62755
5	122043	Aldh2	Pyruvate metabolism	909	579	306	584	1	0.865873	1.04597	1.55262
11	115947	Wbp2	Transcription	101	95	34	48	1	1.27862	1.04597	1.14851
11	77707	Pipox	Amino acids metabolism	107	107	36	74	1	1.35937	1.04539	1.67134
7	130607	Aqp8	Bile acids metabolism	110	142	37	101	1	1.75483	1.04513	2.21894
7	104556	Thrsp	Transcription	134	160	45	110	1	1.62313	1.04344	1.98383
X	34625	Rpl39	Ribosome	1213	733	406	788	1	0.821452	1.03998	1.56994
15	82283	Cyp2d9	Drug metabolism	2440	1454	814	1138	1	0.810054	1.03656	1.12712
6	120773	Atp6v1e1	Oxidative phosphorylation	36	31	12	43	1	1.17057	1.03571	2.88657
13	21545	Zpf187	Transcription	36	30	12	37	1	1.13281	1.03571	2.4838
15	103103	Copz1	Membrane trafficking	81	119	27	73	1	1.99711	1.03571	2.17798
1	135028	Ppp1r15b	Translation	24	28	8	21	1	1.58594	1.03571	2.11458
19	41987	Pgam	Glycolysis/Gluconeogenesis	15	19	5	11	1	1.72187	1.03571	1.77222
5	145845	Arpc1a	Cytoskeleton	30	29	10	22	1	1.31406	1.03571	1.77222
5	148134	Prhoxnb	Nucleotide metabolism	33	27	11	23	1	1.11222	1.03571	1.68434
6	6167	Slc25a13	Solute carrier	42	29	14	27	1	0.938616	1.03571	1.55357
2	91035	Nr1h3	Lipid metabolism	39	24	13	25	1	0.836538	1.03571	1.54915
X	70962	Bcap31	Protein processing in ER	27	19	9	17	1	0.956597	1.03571	1.5216
10	126703	Dcta2	Cell cycle	30	22	10	15	1	0.996875	1.03571	1.20833
6	72364	Ggxc	Protein modification	21	32	7	10	1	2.07143	1.03571	1.15079
8	89148	Lonp2	Protein folding	51	34	17	24	1	0.90625	1.03571	1.13725
14	102039	Commd6	Signal transduction	63	37	21	28	1	0.798363	1.03571	1.07407
2	101726	Commd9	?	18	21	6	6	1	1.58594	1.03571	0.805556
10	126507	Tspan31	?	69	40	23	20	1	0.788043	1.03571	0.700483
4	133109	Nr0b2	Transcription	24	14	8	4	1	0.792969	1.03571	0.402778
19	39362	Cyp2c29	Lipid metabolism	1931	736	642	1116	1	0.518125	1.03303	1.39669
10	127706	Apof	Steroid metabolism	984	658	327	504	1	0.909013	1.03256	1.2378
3	130321	Agxf2l1	Amino acids metabolism	251	277	83	177	1	1.50019	1.02746	1.70418
1	95375	Hdlbp	Lipid metabolism	118	100	39	94	1	1.15201	1.02694	1.92514
10	75398	Chchd10	Oxidative phosphorylation	657	357	217	403	1	0.738656	1.02626	1.48237
6	113433	Creld1	Signal transduction	91	58	30	58	1	0.866415	1.02433	1.54029
18	60964	Cd74	Antigene processing and presentation	64	110	21	84	1	2.33643	1.01953	3.17188
4	95246	Fggy	Signal transduction	64	53	21	26	1	1.12573	1.01953	0.981771
4	104438	C8b	Complement and coagulation cascades	357	213	117	173	1	0.811056	1.01831	1.1711
2	30061	Ccbl1	Amino acids metabolism	168	100	55	88	1	0.809152	1.01722	1.26587
8	130883	Nrp1	Signal transduction	55	32	18	33	1	0.790909	1.01688	1.45
17	32557	Pglyrp2	Cell adhesion	541	301	177	241	1	0.756325	1.01657	1.07656
15	33013	Pgcp	Protein degradation	52	40	17	39	1	1.04567	1.0158	1.8125
16	10993	Litaf	Signal transduction	104	86	34	53	1	1.1241	1.0158	1.23157
3	88129	0610031J06Rik	Transcription	46	23	15	16	1	0.679687	1.0132	0.84058
6	85865	Tprkb	Signal transduction	43	42	14	19	1	1.32776	1.01163	1.06783
18	56687	Aldh7a1	Amino acids metabolism	43	35	14	13	1	1.10647	1.01163	0.73062
9	53418	Acat1	Fatty acids metabolism	169	103	55	126	1	0.828495	1.0112	1.80178
12	105577	Serpina3k	Complement and coagulation cascades	4957	3929	1613	2473	1	1.07746	1.01106	1.20565
12	105626	Serpina3m	Complement and coagulation cascades	4957	3929	1613	2473	1	1.07746	1.01106	1.20565
16	22893	Ahsg	Acute phase response	26760	19061	8703	13346	1	0.968275	1.01052	1.20526
5	77524	Hopx	Transcription	37	20	12	24	1	0.734797	1.00772	1.56757
1	58170	Aox3	Amino acids metabolism	355	277	115	159	1	1.0607	1.00654	1.08239
9	72510	Nedd4	Protein degradation	68	68	22	50	1	1.35937	1.00525	1.77696
19	3912	Ndufs8	Oxidative phosphorylation	68	40	22	43	1	0.799632	1.00525	1.52819
19	60877	Eif3a	Translation	34	22	11	21	1	0.879596	1.00525	1.49265
3	90318	S100a1	Signal transduction	102	92	33	54	1	1.2261	1.00525	1.27941
2	152495	H13	Protein processing in ER	34	22	11	10	1	0.879596	1.00525	0.710784
14	54873	Dad1	Protein processing in ER	118	104	38	88	1	1.19809	1.00061	1.80226
5	145953	Atp5j2	Oxidative phosphorylation	146	193	47	105	1	1.79698	1.00024	1.73801
6	125117	Gapdh	Glycolysis/Gluconeogenesis	87	64	28	36	1	1	1	1
14	120675	Mbnl2	mRNA processing	56	48	18	51	1	1.16518	0.998724	2.20089
13	34028	Serpinb6a	Acute phase response	140	156	45	101	1	1.51473	0.998724	1.74345
15	83394	Tspo	Solute carrier	56	42	18	24	1	1.01953	0.998724	1.03571
1	89110	Eif4e2	Translation	28	17	9	10	1	0.825335	0.998724	0.863095
15	35868	Cox6c	Oxidative phosphorylation	417	311	134	260	1	1.01383	0.998458	1.50679
5	116018	Rplp0	Ribosome	818	755	262	488	1	1.25468	0.995197	1.44173
11	115282	Atp5h	Oxidative phosphorylation	353	306	113	200	1	1.17838	0.994638	1.36922
8	125101	Aprt	Nucleotide metabolism	25	19	8	26	1	1.03312	0.994286	2.51333
14	21213	Mrps16	Mitoribosome	25	13	8	14	1	0.706875	0.994286	1.35333
13	23635	Hist1h2bh	Chromatin	75	22	24	27	1	0.39875	0.994286	0.87
6	90283	Uroc1	Amino acids metabolism	783	501	250	538	1	0.869792	0.992063	1.66049
2	118993	Gchfr	Nitric oxide metabolism	213	129	68	93	1	0.823283	0.991952	1.05516
7	4744	Rpl28	Ribosome	746	304	238	568	1	0.553954	0.991287	1.84004
14	56204	Fam158a	?	22	11	7	13	1	0.679687	0.988636	1.42803
3	93359	S100a10	Signal transduction	198	171	63	114	1	1.17401	0.988636	1.39141
5	130363	Chchd2	?	44	23	14	22	1	0.710582	0.988636	1.20833
2	35905	Ndufa8	Oxidative phosphorylation	44	23	14	21	1	0.710582	0.988636	1.15341
X	35953	Mcts1	mRNA processing	44	36	14	17	1	1.11222	0.988636	0.933712
17	56752	Rpl36	Ribosome	305	164	97	178	1	0.730943	0.988173	1.41038
12	104868	Serpina10	Protease inhibitor	343	243	109	290	1	0.963056	0.987401	2.04325
18	20823	Ttr	Hormone binding	12277	10790	3895	6774	1	1.19473	0.985772	1.33343
14	51564	Pnp	Nicotinate and nicotinamide metabolism	41	53	13	41	1	1.75724	0.985192	2.41667
6	72312	Rnf181	Protein degradation	41	39	13	38	1	1.29306	0.985192	2.23984
10	128111	Suox	Sulfur metabolism	82	82	26	68	1	1.35937	0.985192	2.00407
8	87493	Prdx2	Redox regulation	41	20	13	25	1	0.66311	0.985192	1.47358
17	56396	Fem1a	Protein degradation	41	7	13	17	1	0.232088	0.985192	1.00203
16	57122	Tomm70a	Protein transport	82	44	26	28	1	0.729421	0.985192	0.825203
8	74061	Bst2	Signal transduction	278	196	88	221	1	0.958408	0.983556	1.92116
11	11798	Ddc	Catecholamine metabolism	117	97	37	98	1	1.127	0.982601	2.02422
18	61265	Csf1r	Signal transduction	54	65	17	30	1	1.63628	0.978175	1.34259
14	35188	Mmm2	?	89	75	28	45	1	1.14554	0.977528	1.22191
19	10163	Fads2	Lipid metabolism	35	21	11	19	1	0.815625	0.976531	1.3119
13	74777	Erasp1	Protein degradation	35	25	11	18	1	0.970982	0.976531	1.24286
3	107772	Gstm3	Drug metabolism	35	16	11	15	1	0.621429	0.976531	1.03571
5	23350	Tomm7	Protein metabolism	35	25	11	14	1	0.970982	0.976531	0.966667
X	7477	Pqbp1	mRNA processing	51	47	16	27	1	1.25276	0.97479	1.27941
11	22892	Cct4	Protein folding	185	65	58	78	1	0.477618	0.974131	1.01892
4	125181	Ftl2	Membrane trafficking	654	543	205	349	1	1.12866	0.973952	1.28963
12	70262	Rps29	Ribosome	7762	3457	2429	2415	1	0.605432	0.972333	0.7519
1	75313	Dnpep	Protein degradation	32	17	10	19	1	0.722168	0.970982	1.4349
7	125273	Arl6ip1	Translation	64	61	20	32	1	1.29565	0.970982	1.20833
4	3762	Rsp20	Ribosome	125	60	39	54	1	0.6525	0.969429	1.044
15	98765	Tuba1b	Phagocytosis	202	173	63	134	1	1.16422	0.969059	1.60314
15	82451	Cyp2d34	Drug metabolism	2496	1565	778	1160	1	0.852332	0.968492	1.12313
7	135039	Vkorc1	Complement and coagulation cascades	106	45	33	66	1	0.577093	0.967318	1.50472
2	25356	C8g	Complement and coagulation cascades	257	215	80	164	1	1.13722	0.967204	1.54215
9	57369	Cox5a	Oxidative phosphorylation	90	55	28	29	1	0.830729	0.966667	0.778704
9	103191	1300017J02Rik	Inhibitor of carbonic anhydrase	402	259	125	192	1	0.875816	0.966151	1.15423
10	85420	D10Wsu52e	tRNA processing	29	31	9	27	1	1.45312	0.964286	2.25
6	124691	Grcc10	Signal transduction	87	43	27	41	1	0.671875	0.964286	1.13889
7	52973	Rpl18	Ribosome	203	102	63	94	1	0.683036	0.964286	1.11905
1	162917	Serpinc1	Complement and coagulation cascades	2467	1848	764	1609	1	1.01829	0.962244	1.57617
5	143668	Actb	Cytoskeleton	961	573	297	567	1	0.810533	0.960272	1.42586
Y	347	Eif2s3y	Translation	68	65	21	31	1	1.2994	0.959559	1.10172
19	44482	Scd1	Fatty acids metabolism	19559	9639	6036	12909	1	0.669923	0.958879	1.59501
2	38862	Rpl35	Ribosome	350	289	108	235	1	1.12246	0.958776	1.62262
14	35124	Glud1	Amino acids metabolism	736	351	227	407	1	0.648289	0.958317	1.33639
3	96073	Hist2h2bb	Chromatin	26	18	8	33	1	0.941106	0.956044	3.06731
17	57150	Gtf2f1	Transcription	13	14	4	12	1	1.46394	0.956044	2.23077
11	101115	Vps25	Endocytosis	26	30	8	16	1	1.56851	0.956044	1.48718
1	129626	Acmsd	Amino acids metabolism	65	72	20	37	1	1.50577	0.956044	1.37564
3	89051	Krtcap2	Glycotransferase	215	132	66	151	1	0.834593	0.953821	1.69729
9	21807	Prkcsh	Protein processing in ER	160	116	49	103	1	0.985547	0.951563	1.55573
7	51721	Aspdh	Amino acids metabolism	98	56	30	58	1	0.776786	0.951166	1.43027
10	79516	Gpx4	Glutathione metabolism	49	53	15	22	1	1.47034	0.951166	1.08503
4	116324	Akr1a4	Glycolysis/Gluconeogenesis	121	119	37	57	1	1.33691	0.950118	1.13843
19	40347	Pdlim	Lipid metabolism	36	32	11	31	1	1.20833	0.949405	2.08102
1	141398	F13b	Complement and coagulation cascades	108	50	33	45	1	0.62934	0.949405	1.00694
3	10013	Fabp5	Lipid metabolism	197	112	60	139	1	0.772843	0.946338	1.70516
1	159456	Sec16b	Protein transport	69	69	21	92	1	1.35937	0.945652	3.22222
11	101414	Nbr1	Lysosome	92	103	28	85	1	1.52191	0.945652	2.23279
14	67627	Bnip3l	Apoptosis	23	27	7	21	1	1.59579	0.945652	2.20652
13	51741	Cks2	Cell cycle	33	22	10	13	1	0.90625	0.941558	0.95202
11	69858	Asgr1	Signal transduction	390	278	118	203	1	0.96899	0.94011	1.25791
17	36169	H2-T23	Antigen processing and presentation	162	102	49	101	1	0.855903	0.939815	1.50669
19	20802	Aldh1a7	Retinol metabolism	86	46	26	69	1	0.727108	0.939369	1.93895
1	173367	F11r	Cell-cell communication	53	25	16	24	1	0.641215	0.938005	1.09434
10	75261	Gstt1	Drug metabolism	408	276	123	333	1	0.919577	0.936712	1.97243
2	144096	Snx5	Membrane trafficking	83	37	25	55	1	0.605986	0.935886	1.60141
8	107257	Ces2a	Drug metabolism	183	79	55	101	1	0.586834	0.933841	1.33379
10	128003	Pa2g4	Transcription	40	28	12	34	1	0.951562	0.932143	2.05417
18	60934	Rps14	Ribosome	70	61	21	47	1	1.1846	0.932143	1.62262
1	95651	Atg4b	Phagocytosis	30	39	9	19	1	1.76719	0.932143	1.53056
9	15106	4931406C07Rik	Carbohydrate metabolism	60	87	18	37	1	1.97109	0.932143	1.49028
7	148577	Taldo1	Glycolysis/Gluconeogenesis	80	39	24	36	1	0.662695	0.932143	1.0875
16	18813	Ufd1I	Protein processing in ER	20	17	6	7	1	1.15547	0.932143	0.845833
2	91477	F2	Complement and coagulation cascades	627	385	188	334	1	0.834704	0.931647	1.28735
9	21731	Tmem205	?	287	185	86	171	1	0.876252	0.93106	1.4399
11	70332	Gltpd2	Solute carrier	308	180	92	188	1	0.79444	0.928108	1.47511
15	82224	Cyp2d11	Drug metabolism	2805	1474	837	1156	1	0.714338	0.927158	0.99596
13	24418	Cmah	Nucleotide metabolism	57	46	17	36	1	1.09704	0.926692	1.52632
13	23678	Hist1h2be	Chromatin	94	45	28	88	1	0.650765	0.925532	2.26241
4	133556	Dhdds	Steroid metabolism	47	38	14	41	1	1.09907	0.925532	2.10816
2	103637	Caprin1	mRNA processing	37	25	11	32	1	0.918497	0.923745	2.09009
8	47557	Acsl1	Fatty acids metabolism	185	188	55	103	1	1.38142	0.923745	1.3455
10	127632	Gls2	Amino acids metabolism	64	26	19	36	1	0.552246	0.922433	1.35938
7	52715	Ftl1	Iron transport	695	562	206	385	1	1.09924	0.920966	1.33873
7	35015	Gpi1	Glycolysis/Gluconeogenesis	162	55	48	89	1	0.461516	0.920635	1.32767
4	46548	Trim14	Transcription	44	16	13	20	1	0.494318	0.918019	1.09848
3	107734	Gstm7	Drug metabolism	34	30	10	28	1	1.19945	0.913866	1.9902
4	114972	Cyp4a12a	Fatty acid metabolism	51	30	15	19	1	0.799632	0.913866	0.900327
15	67007	St3gal1	Glycosaminoglycan metabolism	133	107	39	90	1	1.09363	0.911117	1.63534
19	34953	Pank1	Coenzyme A biosynthesis	58	83	17	34	1	1.94531	0.910714	1.41667
9	44206	Slc37a4	Carbohydrate metabolism	116	89	34	62	1	1.04297	0.910714	1.29167
7	27621	Cyp2a5	Drug metabolism	696	540	204	304	1	1.05469	0.910714	1.05556
16	21788	Ehhadh	Amino acids metabolism	656	516	192	413	1	1.06926	0.909408	1.52147
12	105228	Serpina11	Complement and coagulation cascades	147	86	43	140	1	0.795281	0.908892	2.30159
10	127775	Cs	Pyruvate metabolism	147	54	43	61	1	0.499362	0.908892	1.00283
2	90758	Ptpmt1	Phosphatase	65	25	19	22	1	0.522837	0.908242	0.817949
17	26227	Decr2	Redox regulation	137	101	40	75	1	1.00217	0.907195	1.32299
1	130314	Dars	tRNA processing	24	23	7	16	1	1.30273	0.90625	1.61111
17	43804	Cyp39a1	Bile acids metabolism	24	28	7	8	1	1.58594	0.90625	0.805556
5	21243	Pmpcb	Protein metabolism	86	55	25	31	1	0.869368	0.903239	0.871124
17	34424	H2-Aa	Phagocytosis	93	142	27	126	1	2.0756	0.902074	3.27419
16	45094	Ccdc80	?	31	11	9	17	1	0.482359	0.902074	1.32527
16	18413	Comt	Steroid metabolism	300	334	87	187	1	1.51344	0.901071	1.50639
11	106117	Psmc5	Proteasome	69	65	20	32	1	1.28057	0.900621	1.12077
9	120037	Rpsa	Ribosome	4298	2634	1242	2908	1	0.833084	0.897876	1.6351
17	31770	Cbs	Amino acids metabolism	239	137	69	148	1	0.779223	0.897041	1.49651
X	103383	Pgk1	Glycolysis/Gluconeogenesis	153	99	44	98	1	0.879596	0.893557	1.54793
4	135609	Rpl11	Ribosome	711	459	204	417	1	0.877571	0.891501	1.41737
19	6058	Fau	Ribosome	2225	1080	636	1262	1	0.659831	0.888154	1.37071
9	20326	Zpf266	Transcription	42	44	12	35	1	1.42411	0.887755	2.01389
1	173080	Sdhc	Glycolysis/Gluconeogenesis	98	104	28	55	1	1.4426	0.887755	1.35629
9	20954	Cdc37	Signal transduction	63	36	18	28	1	0.776786	0.887755	1.07407
10	41239	Cd164	Lysosome	81	36	23	42	1	0.604167	0.882275	1.25309
18	60883	Ndst1	Glycosaminoglycan biosynthesis	67	46	19	35	1	0.933302	0.88113	1.26244
7	148633	Rplp2	Ribosome	1060	372	300	611	1	0.477064	0.87938	1.393
13	23855	Hist1h1a	Chromatin	53	29	15	13	1	0.743809	0.87938	0.592767
7	126763	Acsm1	Carbohydrate metabolism	92	96	26	37	1	1.41848	0.878106	0.97192
X	45867	Aifm1	Apoptosis	32	13	9	16	1	0.552246	0.873884	1.20833
11	16652	Egfr	Endocytosis	228	102	64	96	1	0.608141	0.87218	1.01754
15	81703	Aco2	Pyruvate metabolism	175	133	49	134	1	1.03312	0.87	1.85048
7	27814	Cyp2a12	Drug metabolism	419	420	117	308	1	1.36262	0.867627	1.77645
5	8996	Crot	Fatty acids metabolism	43	37	12	22	1	1.16969	0.86711	1.23643
19	31943	A1cf	mRNA editing	133	108	37	89	1	1.10385	0.864393	1.61717
11	115158	Fads6	Fatty acids metabolism	36	21	10	48	1	0.792969	0.863095	3.22222
13	93303	Zfyve16	Signal transduction	144	63	40	166	1	0.594727	0.863095	2.78588
3	36374	Anxa5	Prostaglandin metabolism	58	43	16	57	1	1.00781	0.857143	2.375
9	122860	1110059G10Rik	?	29	15	8	16	1	0.703125	0.857143	1.33333
3	96024	Hist2h2ac	Chromatin	29	23	8	11	1	1.07812	0.857143	0.916667
7	3656	Rps9	Ribosome	277	137	76	152	1	0.672326	0.852501	1.32611
8	125626	Rpl13	Ribosome	135	70	37	89	1	0.704861	0.851587	1.59321
11	101303	Rpl27	Ribosome	106	56	29	54	1	0.71816	0.850067	1.23113
7	151017	Dhcr7	Steroid metabolism	66	86	18	59	1	1.77131	0.847403	2.16035
2	154900	Ahcy	Adenosylhomocysteine metabolism	198	174	54	125	1	1.1946	0.847403	1.52567
3	105762	Atp5f1	Oxidative phosphorylation	187	136	51	110	1	0.988636	0.847403	1.42157
11	59263	Snap47	Membrane trafficking	33	20	9	19	1	0.823864	0.847403	1.39141
2	103325	Cat	Superoxide radicals detoxification	1191	726	324	715	1	0.828637	0.845268	1.45081
7	134265	Qprt	Nicotinate and nicotinamide metabolism	173	109	47	108	1	0.856485	0.844137	1.50867
5	109104	Slc26a1	Solute carrier	173	97	47	94	1	0.762193	0.844137	1.3131
15	51697	Eif3h	Translation	129	57	35	66	1	0.600654	0.843023	1.23643
9	79607	Cox7a2	Oxidative phosphorylation	107	76	29	79	1	0.965537	0.842123	1.78427
15	6395	C9	Complement and coagulation cascades	107	84	29	54	1	1.06717	0.842123	1.21963
17	47825	Tomm6	Mitochondrial import protein	37	31	10	22	1	1.13894	0.839768	1.43694
1	122017	Dbi	Signal transduction	1433	836	385	811	1	0.793048	0.834787	1.3677
10	92951	Hal	Amino acids metabolism	30	57	8	49	1	2.58281	0.828571	3.94722
13	23838	Hist1h2bb	Chromatin	75	59	20	82	1	1.06937	0.828571	2.64222
4	118781	Slc2a1	Glycolysis/Gluconeogenesis	30	23	8	17	1	1.04219	0.828571	1.36944
5	77280	Paics	Nucleotide metabolism	364	241	97	211	1	0.900026	0.828002	1.40087
1	157660	Qsox1	Redox regulation	124	52	33	54	1	0.57006	0.826901	1.05242
3	58329	Serp1	Unfolded protein response	49	12	13	16	1	0.332908	0.824344	0.789116
9	108410	Qars	tRNA biosynthesis	140	56	37	56	1	0.54375	0.821173	0.966667
8	87213	Trmt1	tRNA processing	53	30	14	20	1	0.769458	0.820755	0.91195
3	98084	Hmgcs2	Carbohydrate metabolism	2639	1597	697	1211	1	0.82263	0.820644	1.10897
11	77500	Nufip2	mRNA processing	57	27	15	38	1	0.643914	0.817669	1.61111
10	75297	Gstt2	Drug metabolism	38	40	10	18	1	1.43092	0.817669	1.14474
7	3569	Ndufa3	Oxidative phosphorylation	95	68	25	43	1	0.973026	0.817669	1.09386
3	89263	Pmrk	Steroid metabolism	76	18	20	33	1	0.321957	0.817669	1.04934
9	107570	Slc38a3	Solute carrier	259	255	68	147	1	1.33838	0.815775	1.37162
13	35086	Eci2	Fatty acids metabolism	42	20	11	14	1	0.647321	0.813776	0.805556
19	7292	Cox8a	Oxidative phosphorylation	260	108	68	173	1	0.564663	0.812637	1.60801
6	37481	Akr1d1	Bile acids metabolism	230	211	60	133	1	1.24708	0.810559	1.39746
18	74938	Acaa2	Fatty acids metabolism	349	284	91	175	1	1.1062	0.810172	1.2118
14	31363	Tkt	Glycolysis/gluconeogenesis	1076	461	280	445	1	0.582409	0.80855	0.999458
9	44729	Atp5e	Oxidative phosphorylation	465	366	121	187	1	1.06996	0.808525	0.971864
19	46207	Elovvl3	Fatty acids metabolism	223	203	58	108	1	1.23746	0.808136	1.1704
8	120227	Hsd17b2	Steroid metabolism	85	66	22	28	1	1.05551	0.804202	0.796078
19	9041	Eef1g	Translation	213	138	55	119	1	0.880722	0.802314	1.35016
19	10277	1810006K21Rik	Transmembrane protein	62	34	16	41	1	0.745464	0.801843	1.59812
7	148725	Chid1	Carbohydrate metabolism	31	24	8	18	1	1.05242	0.801843	1.40323
15	76136	Oplah	Glutathione metabolism	31	22	8	14	1	0.964718	0.801843	1.0914
11	49059	Mgat1	N-glycan metabolism	35	28	9	13	1	1.0875	0.79898	0.897619
2	162813	Sgk2	Signal transduction	35	30	9	8	1	1.16518	0.79898	0.552381
17	34999	Cfb	Complement and coagulation cascades	301	136	77	79	1	0.614203	0.79485	0.634275
17	34092	Rps18	Ribosome	1103	582	282	686	1	0.717277	0.794392	1.50302
17	34442	H2-Eb1	Phagocytosis	51	48	13	45	1	1.27941	0.792017	2.13235
11	3864	Pes1	rRNA processing	51	26	13	39	1	0.693015	0.792017	1.84804
10	116501	Cct2	Protein folding	153	138	39	113	1	1.2261	0.792017	1.78486
12	77356	Mthfd1	Carbohydrate metabolism	51	29	13	11	1	0.772978	0.792017	0.521242
6	55125	Inmt	Amino acids metabolism	857	498	218	407	1	0.789929	0.790382	1.14771
2	164659	Ctsa	Lipid metabolism	67	36	17	23	1	0.73041	0.78838	0.829602
1	187156	Mosc2	Redox regulation	91	48	23	47	1	0.717033	0.785322	1.24817
8	107372	Ces2c	Drug metabolism	91	117	23	31	1	1.74777	0.785322	0.82326
11	69485	Eif4a1	Translation	218	286	55	144	1	1.7834	0.783912	1.59633
2	174289	Atp5e	Oxidative phosphorylation	115	50	29	60	1	0.591033	0.78354	1.26087
17	28468	Rpl10a	Ribosome	624	258	157	262	1	0.562049	0.781765	1.01469
10	127238	Rdh16	Retinol metabolism	20	31	5	20	1	2.10703	0.776786	2.41667
6	117856	Hnrnpf	mRNA processing	24	30	6	21	1	1.69922	0.776786	2.11458
17	31657	Ndufv3	Oxidative phosphorylation	44	45	11	36	1	1.39027	0.776786	1.97727
3	94177	Rorc	Transcription	44	33	11	31	1	1.01953	0.776786	1.70265
17	75836	Rasgrp3	Signal transduction	32	21	8	22	1	0.89209	0.776786	1.66146
1	123229	Insig2	Lipid metabolism	88	121	22	59	1	1.86914	0.776786	1.62027
15	76730	Commd5	Signal transduction	32	22	8	21	1	0.93457	0.776786	1.58594
6	124443	C1rl	Complement and coaguloation cascades	36	19	9	18	1	0.717448	0.776786	1.20833
3	57540	Rnf13	Protein degradation	36	27	9	15	1	1.01953	0.776786	1.00694
11	119128	Gaa	Lysosome	36	27	9	12	1	1.01953	0.776786	0.805556
19	3907	Tcirg1	Phagocytosis	28	17	7	8	1	0.825335	0.776786	0.690476
11	78313	Nfu	Cell adhesion	6110	2481	1526	3153	1	0.551982	0.776023	1.24709
7	4582	Tmem86b	Lipid metabolism	133	71	33	64	1	0.725681	0.770945	1.16291
1	93309	Hes6	Signal transduction	69	24	17	29	1	0.472826	0.765528	1.0157
7	26444	Bckdha	Amino acids metabolism	65	70	16	44	1	1.46394	0.764835	1.6359
16	91933	Atp5o	Oxidative phosphorylation	106	59	26	37	1	0.756633	0.762129	0.843553
8	98413	Got2	Amino acids metabolism	286	195	70	175	1	0.926847	0.76049	1.47873
9	71011	Aqp9	Bile acids metabolism	45	48	11	28	1	1.45	0.759524	1.5037
7	25315	Irgq	Signal transduction	41	19	10	19	1	0.629954	0.75784	1.11992
8	87607	Man2b1	Lysosome	33	28	8	29	1	1.15341	0.753247	2.12374
7	31840	Fxyd1	Ion channel	95	75	23	66	1	1.07319	0.752256	1.67895
X	71033	Ssr4	Protein processing in ER	124	82	30	74	1	0.898942	0.751728	1.4422
11	97565	Psmb3	Proteasome	91	61	22	50	1	0.911229	0.751177	1.32784
12	105103	Serpina1a	Complement and coagulation cascades	11970	7519	2892	6255	1	0.853896	0.750698	1.26284
12	105144	Serpina1c	Complement and coagulation cascades	11970	7519	2892	6255	1	0.853896	0.750698	1.26284
14	37948	Ghitm	Signal transduction	29	18	7	13	1	0.84375	0.75	1.08333
8	124114	Map1lc3b	Cytoskeleton	29	20	7	9	1	0.9375	0.75	0.75
5	23124	Srpk2	mRNA processing	25	11	6	11	1	0.598125	0.745714	1.06333
14	8828	Dnase1l3	Serum Dnase	96	69	23	58	1	0.977051	0.74442	1.46007
7	31757	Lsr	Lipid metabolism	188	62	45	78	1	0.448305	0.743731	1.00266
12	104976	Serpina1b	Complement and coagulation cascades	11825	7539	2819	6159	1	0.866666	0.740722	1.25871
11	59041	Arf1	Membrane trafficking	42	69	10	37	1	2.23326	0.739796	2.12897
3	138106	Adh5	Glycolysis/Gluconeogenesis	80	50	19	43	1	0.849609	0.737946	1.29896
12	105195	Serpina1e	Complement and coagulation cascades	12747	8188	3027	6794	1	0.873191	0.737846	1.28805
17	25014	Igfals	Signal transduction	55	45	13	28	1	1.11222	0.734416	1.2303
6	129483	Gabarapl1	Signal transduction	250	75	59	71	1	0.407812	0.733286	0.686333
7	50699	Etfb	Oxidative phosphorylation	301	202	71	131	1	0.912272	0.732914	1.05177
11	120685	Fasn	Fatty acids biosynthesis	204	171	48	151	1	1.13948	0.731092	1.78881
X	151773	Prdx4	Redox regulation	68	26	16	19	1	0.519761	0.731092	0.675245
18	12802	Ttc39c	?	111	56	26	54	1	0.685811	0.727799	1.17568
8	23522	Mrps31	Mitoribosome	47	16	11	28	1	0.462766	0.727204	1.43972
4	108953	Eps15	Endocytosis	30	29	7	24	1	1.31406	0.725	1.93333
5	65782	Rpl9	Ribosome	69	75	16	34	1	1.47758	0.720497	1.19082
2	126379	Slc27a2	Fatty acid metabolism	83	26	19	31	1	0.425828	0.711274	0.90261
15	31531	Cct5	Protein folding	201	47	46	84	1	0.317864	0.711087	1.00995
18	50288	Hsd17b4	Redox regulation	35	29	8	22	1	1.12634	0.710204	1.51905
11	5421	Xbp1	Protein processing in ER	35	21	8	13	1	0.815625	0.710204	0.897619
6	116600	8430408G22Rik	Signal transduction	57	35	13	65	1	0.834704	0.708647	2.75585
12	105012	Serpina1d	Complement and coagulation cascades	11970	7474	2730	6256	1	0.848786	0.708647	1.26305
15	78236	Tst	Amino acids metabolism	145	59	33	46	1	0.553125	0.707143	0.766667
17	56302	Tnfaip8I1	Signal transduction	22	17	5	24	1	1.05043	0.706169	2.63636
15	101834	Krt8	Cytoskeleton	53	38	12	34	1	0.974646	0.703504	1.55031
3	121518	Abcd3	Fatty acid metabolism	133	48	30	59	1	0.490602	0.700859	1.07206
8	3633	Stxbp	Protein transport	40	25	9	20	1	0.849609	0.699107	1.20833
14	55046	Mrpl52	Mitoribosome	58	39	13	29	1	0.914062	0.696429	1.20833
7	127779	Uqcrc2	Oxidative phosphorylation	130	77	29	52	1	0.805168	0.693132	0.966667
13	23843	Hist1h2ab	Chromatin	36	42	8	34	1	1.58594	0.690476	2.28241
11	58013	Igtp	Signal transduction	45	36	10	29	1	1.0875	0.690476	1.55741
11	58028	Irgm2	Signal transduction	45	36	10	29	1	1.0875	0.690476	1.55741
15	83002	Cyb5r3	Nucleotide metabolism	126	155	28	41	1	1.67225	0.690476	0.786376
3	59835	Aadac	Lipid metabolism	424	296	94	226	1	0.948998	0.688848	1.28813
X	20194	Ndufb11	Oxidative phosphorylation	59	31	13	23	1	0.714248	0.684625	0.94209
13	4278	Akr1c12	Bile acids metabolism	50	45	11	45	1	1.22344	0.683571	2.175
12	8929	Laptm4a	Lysosome	50	28	11	42	1	0.76125	0.683571	2.03
7	148653	Cd151	Signal transduction	55	45	12	44	1	1.11222	0.677922	1.93333
7	116077	Eif3f	Translation	286	146	62	150	1	0.693947	0.673576	1.26748
16	26373	Cldn1	Cell adhesion	121	46	26	80	1	0.516787	0.667651	1.5978
9	21936	Acp5	Lysosome	42	34	9	33	1	1.10045	0.665816	1.89881
19	7558	Rtn3	Autophagy	14	5	3	4	1	0.485491	0.665816	0.690476
7	86987	Anpep	Glutathione metabolism	61	33	13	22	1	0.7354	0.662178	0.871585
7	118226	Eif4g2	Translation	66	41	14	24	1	0.84446	0.659091	0.878788
11	86573	Cltc	Endocytosis	24	26	5	29	1	1.47266	0.647321	2.92014
15	97977	Asb8	Ankyrin repeat and SOCS box protein 8	24	21	5	14	1	1.18945	0.647321	1.40972
10	23571	Van3	Pantothenate metabolism	149	49	31	55	1	0.447043	0.646453	0.892058
1	133807	Nucks1	?	73	46	15	29	1	0.856592	0.638454	0.960046
15	81230	St13	Protein folding	39	14	8	35	1	0.487981	0.637363	2.1688
7	31901	Hpn	Protein degradation	122	82	25	111	1	0.913678	0.63671	2.19877
6	125142	Mrpl51	Ribosome	83	59	17	62	1	0.966303	0.636403	1.80522
11	78364	Tmem97	Steroid metabolism	44	30	9	31	1	0.926847	0.635552	1.70265
15	85662	Ttc38	?	89	71	18	46	1	1.08445	0.628411	1.24906
10	59740	Psap	Lysosome	94	38	19	46	1	0.549535	0.62804	1.18262
19	4038	Gstp1	Glutathione metabolism	9408	6038	1890	3821	1	0.872439	0.624203	0.981514
6	90501	Aldh1l1	Folic acid metabolism	420	318	84	263	1	1.02924	0.621429	1.51329
17	30748	Glo1	Carbohydrate metabolism	60	25	12	12	1	0.566406	0.621429	0.483333
11	83392	Ccl9	Signal transduction	76	45	15	52	1	0.804893	0.613252	1.65351
19	3986	Acy3	Amino acids metabolism	112	67	22	71	1	0.813198	0.610332	1.53199
4	43505	Rmrp	mRNA degradation	2265	701	443	1173	1	0.420716	0.607711	1.25155
9	58430	Nptu	Cell adhesion	36	22	7	20	1	0.830729	0.604167	1.34259
13	23853	Hist1h4a	Chromatin	67	43	13	25	1	0.872435	0.602878	0.901741
3	10208	Fabp4	Lipid metabolism	31	36	6	26	1	1.57863	0.601382	2.02688
15	81846	Pppde2	Protein degradation	31	17	6	3	1	0.745464	0.601382	0.233871
17	45730	Slc29a1	Solute carrier	140	78	27	85	1	0.757366	0.599235	1.46726
X	83023	Gyk	Lipid metabolism	94	38	18	49	1	0.549535	0.594985	1.25975
3	88905	Fdps	Steroid metabolism	136	147	26	134	1	1.46932	0.594013	2.38113
4	133952	Pafah2	Lipid metabolism	84	35	16	84	1	0.566406	0.591837	2.41667
15	101857	Krt18	Cytoskeleton	105	66	20	79	1	0.854464	0.591837	1.81825
8	73183	Pgpep1	Protein degradation	42	35	8	25	1	1.13281	0.591837	1.43849
7	146101	Bnip3	Apoptosis	21	12	4	11	1	0.776786	0.591837	1.26587
10	61111	Ppa1	Oxidative phosphorylation	42	31	8	19	1	1.00335	0.591837	1.09325
11	54847	Anxa6	Steroid metabolism	58	87	11	48	1	2.03906	0.589286	2
2	104857	Eif3m	Translation	70	51	13	56	1	0.990402	0.577041	1.93333
6	37392	Creb3l2	Transcription	27	26	5	27	1	1.30903	0.575397	2.41667
4	58925	AI314180	Protein degradation	27	11	5	18	1	0.553819	0.575397	1.61111
13	38086	Ssr1	Protein processing in ER	65	34	12	34	1	0.711058	0.573626	1.2641
7	31278	Prodh2	Amino acids metabolism	103	50	19	37	1	0.659891	0.573162	0.868123
12	111089	Slc25a47	Solute carrier	651	286	120	235	1	0.597206	0.572745	0.872376
7	106632	Rps3	Ribosome	71	54	13	48	1	1.03389	0.568913	1.6338
16	90737	Mrap	Signal transduction	44	44	8	27	1	1.35937	0.564935	1.48295
11	69476	Mpda1	?	33	33	6	17	1	1.35937	0.564935	1.24495
1	37947	Mrpl30	Mitoribosome	44	30	8	14	1	0.926847	0.564935	0.768939
2	112295	2900064A13Rik	ER	72	26	13	38	1	0.490885	0.561012	1.27546
17	35975	Tubb5	Phagocytosis	593	338	105	264	1	0.774821	0.550169	1.07589
1	186635	Mosc1	Redox regulation	181	63	32	129	1	0.473153	0.549329	1.72238
1	121971	Tmem37	?	51	30	9	31	1	0.799632	0.548319	1.46895
13	21846	Hist1h2bn	Chromatin	63	28	11	14	1	0.604167	0.542517	0.537037
9	65194	Pdcd7	Apoptosis	23	19	4	21	1	1.12296	0.540373	2.20652
6	56654	Lsm5	mRNA processing	23	16	4	16	1	0.945652	0.540373	1.68116
16	45158	Atg3	Protein degradation	23	22	4	15	1	1.30027	0.540373	1.57609
4	40663	Dnaja1	Protein metabolism	23	26	4	14	1	1.53668	0.540373	1.47101
1	187156	Bpnt1	Sulfur metabolism	52	26	9	29	1	0.679687	0.537775	1.34776
11	100944	Coasy	Panthothenate and CoA biosynthesis	29	26	5	13	1	1.21875	0.535714	1.08333
4	126355	Psmb2	Proteasome	64	55	11	24	1	1.16821	0.53404	0.90625
13	75977	Glrx	Nucleotide metabolism	35	30	6	18	1	1.16518	0.532653	1.24286
11	69137	Trappc1	Membrane trafficking	41	17	7	8	1	0.563643	0.530488	0.471545
5	77739	Polr2b	Transcription	18	30	3	22	1	2.26562	0.517857	2.9537
3	104667	Capza1	Cytoskeleton	30	24	5	25	1	1.0875	0.517857	2.01389
16	31423	Bdh1	Carbohydrate metabolism	48	23	8	18	1	0.651367	0.517857	0.90625
7	100024	Prcp	Protein digestion and absorption	96	52	16	31	1	0.736328	0.517857	0.780382
15	76490	Cyhr1	Protein degradation	42	16	7	9	1	0.517857	0.517857	0.517857
17	46866	Gnmt	Amino acids metabolism	96	71	16	1	1	1.00537	0.517857	0.0251736
6	28430	Snd1	Signal transduction	145	48	24	35	1	0.45	0.514286	0.583333
6	85819	Cml2	Protein modification	55	42	9	22	1	1.03807	0.508442	0.966667
2	158621	Dhx35	mRNA processing	37	10	6	17	1	0.367399	0.503861	1.11036
4	115084	Cyp4a12b	Fatty acid metabolism	56	33	9	24	1	0.80106	0.499362	1.03571
X	10062	Tspan7	Transcription	39	24	6	16	1	0.836538	0.478022	0.991453
5	125821	Scarb1	Lipid metabolism	59	30	9	36	1	0.691208	0.473971	1.47458
7	105805	2210018M11Rik	Transcription	33	14	5	25	1	0.576705	0.470779	1.83081
9	119804	Wdr48	Protein degradation	27	19	4	16	1	0.956597	0.460317	1.4321
7	71537	Mcee	Fatty acids metabolism	54	25	8	28	1	0.62934	0.460317	1.25309
4	147976	Masp2	Complement and coagulation cascades	68	61	10	35	1	1.21944	0.456933	1.24387
4	45812	Aldh1b1	Amino acids metabolism	28	12	4	21	1	0.582589	0.443878	1.8125
2	4573	Prpf18	mRNA processing	42	36	6	27	1	1.16518	0.443878	1.55357
17	49567	Mocs	Carbohydrate metabolism	28	13	4	18	1	0.631138	0.443878	1.55357
3	94247	Mrpl9	Mitoribosome	64	20	9	26	1	0.424805	0.436942	0.981771
9	121825	Cyb8b1	Bile acids metabolism	64	29	9	24	1	0.615967	0.436942	0.90625
2	130493	Itpa	Nucleotide metabolism	36	24	5	10	1	0.90625	0.431548	0.671296
5	35384	Hgfac	Signal transduction	109	17	15	48	1	0.212013	0.427588	1.06422
11	88817	Scpep1	Protein degradation	51	28	7	24	1	0.746324	0.426471	1.13725
2	154429	Pxmp4	Peroxisome	126	54	17	47	1	0.582589	0.419218	0.901455
10	86471	Stab2	Scavanger receptor for liver	60	39	8	24	1	0.883594	0.414286	0.966667
16	20673	Eif4g1	Translation	30	18	4	10	1	0.815625	0.414286	0.805556
15	57526	Zhx2	Transcription	39	22	5	16	1	0.766827	0.398352	0.991453
10	90645	Slc25a3	Solute carrier	284	97	36	92	1	0.464294	0.393863	0.782864
17	87153	Epas1	Signal transduction	40	21	5	24	1	0.713672	0.388393	1.45
2	93998	Hsd17b12	Steroid metabolism	48	13	6	11	1	0.368164	0.388393	0.553819
19	4232	Pold4	Base excision repair	49	23	6	22	1	0.638074	0.380466	1.08503
19	39537	Cyp2c38	Lipid metabolism	43	14	5	17	1	0.442587	0.361296	0.955426
18	35787	Slc23a1	Vitamin digestion and absorption	35	26	4	9	1	1.00982	0.355102	0.621429
8	96696	Mlt2	Mineral absorption	212	267	23	46	1	1.71204	0.337096	0.524371
1	36748	Cox5b	Oxidative phosphorylation	66	12	7	10	1	0.247159	0.329545	0.366162
6	87838	Copg	Membrane trafficking	19	18	2	17	1	1.28783	0.327068	2.16228
17	24861	Ndufb10	Oxidative phosphorylation	48	42	5	36	1	1.18945	0.323661	1.8125
7	53287	Abcc6	ABC transporter	39	20	4	16	1	0.697115	0.318681	0.991453
18	32092	Lims2	Signal transduction	30	23	3	29	1	1.04219	0.310714	2.33611
3	89006	Gba	Lipid metabolism	30	19	3	25	1	0.860937	0.310714	2.01389
14	63797	Fdft1	Steroid metabolism	75	65	7	63	1	1.17812	0.29	2.03
4	115169	Cyp4a14	Fatty acid metabolism	76	15	7	18	1	0.268298	0.286184	0.572368
1	127332	Actr3	Cytoskeleton	24	19	2	20	1	1.07617	0.258929	2.01389
17	85489	Prepl	Protein degradation	36	18	3	9	1	0.679687	0.258929	0.604167
18	35114	Hspa9	mRNA degradation	49	17	4	35	1	0.47162	0.253644	1.72619
11	70796	C1qbp	Complement and coagulation cascades	29	25	2	21	1	1.17187	0.214286	1.75
X	147028	Pfkfb1	Glycolysis/Gluconeogenesis	31	14	2	18	1	0.613911	0.200461	1.40323
1	177556	Fh1	TCA cycle	144	33	9	73	1	0.311523	0.194196	1.22512
3	88229	Slc25a44	Solute carrier	32	26	2	15	1	1.10449	0.194196	1.13281
15	9209	Ugt3a	Nicotine metabolism	42	21	2	9	1	0.679687	0.147959	0.517857
6	87801	Cnbp	Transcription	36	18	1	10	1	0.679687	0.0863095	0.671296
