# Supplementary material for: Normalisation against Circadian and Age-Related Disturbances Enables Robust Detection of Gene Expression Changes in Liver of Aged Mice
Source: PLoS One. 2017 Jan 9;12(1):e0169615. doi: 10.1371/journal.pone.0169615 (PMC5222604; doi:10.1371/journal.pone.0169615)
Supplement: S2 Table — (XLS) [file pone.0169615.s006.xls]

## Sheet: Sheet1
NOTE: Selected marker genes in green. The target sequence is split into two oligos, one containing the 5'-biotin group, and the second containing the specific 3'-fluorescent bar code
Customer Identifier	Accession	Target Region	Target Sequence
Alas1	NM_001291835.1	1554-1653	GCTAAGATGATGCCAGGCTGTGAAATTTACTCTGATTCCGGGAACCATGCCTCCATGATCCAAGGGATTCGCAACAGTCGAGTGCCAAAATATATCTTCC
Aox3	NM_023617.2	167-266	ATGGAAAAAAGGTCACCGAGAGGAATGCAGACCCTGAGGTTAATTTATTGTTCTACTTGAGAAAAGTCATCCGACTCACAGGGACAAAGTATGGCTGTGG
Arntl	NM_007489.3	1520-1619	CGGGTGAAATCTATGGAGTACGTTTCTCGACACGCAATAGATGGGAAATTTGTTTTTGTAGATCAGAGGGCGACAGCTATTTTGGCGTATCTACCACAGG
Arntl2	NM_001289679.1	701-800	AAGAGCAGCCATGCTCGTCCTGCTCAAAGAAGAAAGACCATAGAAAATTCCACACCGTCCATTGCACTGGATACTTGAGAAGCTGGCCTCTGAATGTTGT
Atp5h	NM_027862.1	179-278	AAACCACCTGCGATTGACTGGGCTTACTACAGGGCCAATGTGGCCAAGCCTGGCTTGGTGGATGATTTTGAAAAGAAGTATAATGCCCTGAAGATTCCTG
Bhlhe40	NM_011498.4	475-574	GACGTGACCGGATTAACGAGTGCATTGCCCAGCTGAAGGATCTCCTACCCGAACATCTCAAACTTACTACTTTGGGTCACTTGGAAAAAGCAGTGGTTCT
Bhlhe41	NM_024469.1	101-200	GAGAGACAGTTACTGGAACATAGGGATTTTATAGGACTGGACTATTCCTCTTTGTATATGTGTAAACCCAAAAGGAGCTTGAAGCGAGACGATACCAAGG
Ciart	NM_001033302.2	418-517	GAACAGGAGACGAGTCTGAACACCCAAGGATGTACTACAGAGGGAGATCTGCTCTTTGCTCAAAAGTGTAAAGAACTCCAAGGGTTCATACGGCCCCTCA
Clock	NM_001289826.1	1781-1880	CCTTCAGCAGTCAGTCCATAAACTCCCAGTCAGTTGGTCCATCATTAACACAGCCAGCGATGTCTCAAGCTGCAAATTTACCAATTCCACAAGGCATGTC
Cry1	NM_007771.3	946-1045	CGTGGAAGTCATCGTGCGCATTTCACATACACTGTATGACCTGGACAAGATCATAGAACTCAATGGCGGACAGCCACCTCTAACATATAAAAGGTTTCAG
Cry2	NM_009963.4	227-326	GCCTCCTCGTCTGTGGGCATCAACCGATGGAGGTTCCTACTGCAATCTCTGGAAGATCTGGACACAAGCTTAAGAAAGCTGAATTCGCGTCTGTTTGTAG
Csnk1d	NM_027874.2	1481-1580	CACGGGCCGACAAGATACCTCTCGCATGTCCACCTCACAGAATAGCATTCCTTTCGAACACCACGGCAAGTAGCTGCTCGTCTCCATCGGAAGGCAGCAC
Csnk1e	NM_001289898.1	836-935	TGTCAACGCCAATCGAGGTCCTCTGCAAAGGCTACCCCTCCGAGTTCTCAACATACCTCAACTTCTGCCGCTCCCTGCGGTTCGATGATAAGCCTGACTA
Dbp	NM_016974.3	442-541	CCCCTGGCGGGGGAGCGCTGCTTGGGCTGAGGAGCCTTCTGCAGGGAAACAGCAAGCCCAAAGAACCGGCCAGCTGTCTCCTGAAGGAAAAGGAGCGCAA
Fbxl21	NM_178674.4	144-243	TGATTACCCCATGGCAGTGTCATTTCATTGGCTCAGCAGTAACTGTAACTTGGAAGCCACCTTCAGTGATTTTATAGGTCAGTCCTGCTTCTGGGACCCA
Fbxl3	NM_015822.2	640-739	AGCTGATCAAACAGATTATCAAAAGGCACTCAAACCACCTACAGTATGTCAGCTTCAAGGTGGACAGCAGCAAAGAATCAGCTGAAGCTGCTTGTGACAT
G6pc	NM_008061.3	502-601	GTATGGATTCCGGTGTTTGAACGTCATCTTGTGGTTGGGATTCTGGGCTGTGCAGCTGAACGTCTGTCTGTCCCGGATCTACCTTGCTGCTCACTTTCCC
Gapdh	NM_001289726.1	61-160	TCAGGAGAGTGTTTCCTCGTCCCGTAGACAAAATGGTGAAGGTCGGTGTGAACGGATTTGGCCGTATTGGGCGCCTGGTCACCAGGGCTGCCATTTGCAG
Gsk3b	NM_019827.3	2216-2315	CCACTGATTACACGTCCAGTATAGATGTATGGTCTGCAGGCTGTGTGTTGGCTGAATTGTTGCTAGGACAACCAATATTTCCTGGGGACAGTGGTGTGGA
H3f3a	NM_008210.4	422-521	CTATTGGTGCTTTGCAGGAGGCAAGTGAGGCCTATCTGGTTGGCCTTTTTGAAGATACCAATCTGTGTGCTATCCATGCCAAACGTGTAACAATTATGCC
H3f3b	NM_008211.3	364-463	CCAGGATTTCAAAACCGACTTGAGGTTTCAAAGTGCAGCCATCGGTGCCCTTCAGGAGGCTAGCGAAGCATACCTGGTGGGGTTGTTTGAAGATACCAAT
Hlf	NM_172563.3	628-727	GCTGGAGAACCCGCTGAAGCTCCCCCTTCATCCTGAAGACGCATTTAGTAAAGAAAAAGACAAAGGAAAGAAGCTGGACGATGAGAGCAGCAGCCCGACC
Hnf4a	NM_008261.2	194-293	TGGAGTTTGAAAATGTGCAGGTGTTGACCATGGGCAATGACACGTCCCCATCTGAAGGTGCCAACCTCAATTCATCCAACAGCCTGGGCGTCAGTGCCCT
Lpin1	NM_001130412.1	358-457	GCTTCGGCAAGATGGGTGTCCTCCGCTCCCGAGAGAAAGTGGTGGACATAGAAATCAATGGGGAGTCCGTGGATTTGCACATGAAGTTGGGAGACAACGG
Nampt	NM_021524.2	1414-1513	CCTCTTGAATTGCTCCTTCAAGTGCAGCTATGTTGTAACCAATGGCCTTGGGGTTAATGTGTTTAAGGACCCAGTTGCTGATCCCAACAAAAGGTCAAAA
Nfil3	NM_017373.3	151-250	CCCCTCACGGACCAGGGAGCAGAACCACGATAACCCATGAAAGGCTCCTGACAGATTTACCCTGTGCCGGACAACAGAAGGACCCATTGATGGATGAGAG
Nono	NM_001252518.1	97-196	GAACTGTGGCCAGAGGTCGAGGTTAGTGAGGACTGCGAGGCAGACACTTTGCTGTGTTCAAATCCAAGTCAAGGGTACAAAAATGCAGAGCAATAAAGCC
Npas2	NM_008719.2	748-847	ATTCACCCAGCTGATGTTGGAGGCATTAGATGGCTTCGTCATCGTCGTGACAACAGACGGCAGCATCATCTATGTGTCCGACAGTATCACACCTCTCCTT
Nr1d1	NM_145434.4	2002-2101	TCCCAGGCTTCCGTGACCTTTCTCAGCACGACCAGGTGACCCTGCTTAAGGCTGGCACCTTTGAGGTGCTGATGGTGCGCTTTGCATCGTTGTTCAACGT
Nr1d2	NM_011584.4	732-831	TGAACAGGAACCGGTGCCAGCAGTGCCGCTTTAAGAAGTGTCTGTCTGTGGGGATGTCACGAGATGCTGTTCGATTTGGCCGAATTCCTAAGCGTGAAAA
Car	NM_001243062.1	855-954	ACTCAACACTACGTTCTGTCTTCAAACAGAGAATTTCTTCTGTGGGCCTCTTTGCTACAAGATGGAGGACGCAGTCCATGCAGGGTTCCAGTACGAGTTT
GR	NM_008173.3	1750-1849	CATGTTAGGTGGGCGCCAAGTGATTGCCGCAGTGAAATGGGCAAAGGCGATACCAGGATTCAGAAACTTACACCTGGATGACCAAATGACCCTTCTACAG
Pck1	NM_011044.2	318-417	ATGCAGGAGGAGGGTGTCATCCGCAAGCTGAAGAAATATGACAACTGTTGGCTGGCTCTCACTGACCCTCGAGATGTGGCCAGGATCGAAAGCAAGACAG
Period1	NM_011065.4	433-532	CTGCTGGAGACCACTGAGAGCAGCAAGAGTACAAACTCACAGAGCCCATCCCCACCCAGCAGCTCCATTGCCTACAGCCTCCTGAGTGCGAGCTCAGAGC
Period2	NM_011066.3	3758-3857	GGGTCCACACTGGGGGCCTGCCTACGGCCATCGATGTGACAGGCTGTGTTTACTGCGAGAGTGAGGAGAAAGGCAACATTTGCCTGCCATATGAGGAAGA
Period3	NM_011067.2	1121-1220	AGCCTTGCTGTCTAACACTGGTTGAAAAGATTCACTCTGGTTACGAAGCTCCTCGAATCCCTGTAGATAAAAGAATTTTTACCACAACACACACTCCAGG
Ppara	NM_011144.6	1565-1664	GACATTTCCCTGTTTGTGGCTGCTATAATTTGCTGTGGAGATCGGCCTGGCCTTCTAAACATAGGCTACATTGAGAAGTTGCAGGAGGGGATTGTGCACG
Pparg	NM_011146.3	312-411	GGTTGCTGATTACAAATATGACCTGAAGCTCCAAGAATACCAAAGTGCGATCAAAGTAGAACCTGCATCTCCACCTTATTATTCTGAAAAGACCCAGCTC
Ppargc1a	NM_008904.2	838-937	CAAATGTGCTTCGAAAAAGAAGTCCCATACACAACCGCAGTCGCAACATGCTCAAGCCAAACCAACAACTTTATCTCTTCCTCTGACCCCAGAGTCACCA
Pqbp1	NM_001252528.1	213-312	CAAGGTGTTTGACCCTTCTTGCGGACTCCCTTACTATTGGAATGTGGAGACAGACCTTGTGTCGTGGCTCTCACCACATGATCCTAACTTTGTCGTTACC
Pspc1	NM_025682.3	485-584	GTCTTCATCAACCGCGACCGAGGCTTCGGCTTCATCCGCCTGGAATCGAGAACACTGGCTGAAATTGCAAAAGCAGAGTTGGATGGCACCATACTGAAGA
Rora	NM_013646.1	1046-1145	GTGTCAAAATGATCAAATTGTGCTTCTAAAAGCAGGCTCGCTAGAGGTGGTGTTTATTAGGATGTGCCGTGCCTTTGACTCTCAGAACAACACCGTGTAC
Rorg	NM_011281.3	1339-1438	AGATTGCCCTCTACACGGCCCTGGTTCTCATCAATGCCAACCGTCCTGGGCTCCAAGAGAAGAGGAGAGTGGAACATCTGCAATACAATTTGGAACTGGC
S100a1	NM_011309.3	248-347	AGACCTGCTACAAACTGAACTTTCTGGCTTCCTGGATGTCCAGAAGGATGCAGATGCTGTGGACAAGGTAATGAAGGAACTGGATGAAAACGGAGATGGG
Sfpq	NM_023603.3	1093-1192	TCGGGTTCATTAAGCTTGAATCTAGAGCCTTGGCTGAAATCGCCAAAGCTGAGCTTGATGATACTCCCATGAGAGGTAGACAGCTTCGGGTTCGATTTGC
Sirt1	NM_019812.2	795-894	TGTAAAAAGATAATAGTTCTGACTGGAGCTGGGGTTTCTGTCTCCTGTGGGATTCCTGACTTCAGATCAAGAGACGGTATCTATGCTCGCCTTGCGGTGG
Sirt2	NM_022432.4	193-292	CACTGGTGGAGAGGCAGAGATGGACTTCCTGAGGAATTTATTCACCCAGACCCTGGGCCTGGGTTCCCAAAAGGAGCGTCTTCTAGACGAGCTGACCCTC
Sirt6	NM_181586.3	734-833	CAGTGGGAACCTGCCCCTTGCCACTAAGCGCCGAGGAGGCCGTCTGGTCATTGTCAACCTGCAACCCACAAAACATGACCGCCAGGCTGACCTGCGCATC
Glut2	NM_031197.2	691-790	CTGGCCCTTGTCACAGGCATTCTTATTAGTCAGATTGCTGGCCTCAGCTTTATTCTGGGCAATCAGGATCATTGGCACATCCTACTTGGCCTATCTGCTG
Tef	NM_017376.3	564-663	GGCATCGCCACCATCTTCCTCTACTGCCATCTTTCAGCCCTCGGAAACCGTGTCCAGCACAGAATCGTCCTTGGAAAAGGAGAGGGAGACCCCAAGTCCC
Tomm7	NM_025394.1	91-190	GCCAGTTTGCCATCCGCTGGGGCTTTATTCCTCTCGTGATTTACCTGGGATTTACAAGGGGTGCAGATCCTGGAATGCCTGAACCGTCGGTTTTAAGCCT
Tprkb	NM_001170488.1	387-486	GGCCATGGAAGGATCTATTGATGGTTCATTGATAAACCCCAATGTGATTGTCGATCCATTTCAGATACTTGTGGCAGCAAACAAAGCCGTTCATCTCCAC
Tspo	NM_009775.4	242-341	GACACTGGCTCCCATCTGGGGCACACTGTATTCAGCCATGGGGTATGGCTCCTACATAGTCTGGAAAGAGCTGGGAGGTTTCACAGAGGACGCTATGGTT
Ttr	NM_013697.5	452-551	TGTACAGAGTAGAACTGGACACCAAATCGTACTGGAAGACACTTGGCATTTCCCCGTTCCATGAATTCGCGGATGTGGTTTTCACAGCCAACGACTCTGG
